# Supplementary material for: 2,2′-[(Biphenyl-4,4′-di­yl)di(ethene-1,2-di­yl)]dibenzene­sulfonic acid–4-methyl­piperidine–water (1/2/2)
Source: Acta Crystallogr Sect E Struct Rep Online. 2009 Jul 18;65(Pt 8):o1931. doi: 10.1107/S1600536809026932 (PMC2977480; doi:10.1107/S1600536809026932)
Supplement: Supplementary file 1 [file e-65-o1931-sup1.cif]

##############################################################################
###                                                                        ###
###        Electronic paper (Acta Crystallographica Section E)             ###
###                                                                        ###
##############################################################################
#                                                                            #
# This CIF contains the data in a paper accepted for publication in Acta     #
# Crystallographica Section E. It conforms to the requirements of Notes      #
# for Authors for Section E, and has been peer reviewed under the auspices   #
# of the IUCr Commission on Journals.                                        #
#                                                                            #
# Full details of the Crystallographic Information File format               #
# are given in the paper "The Crystallographic Information File (CIF):       #
# a New Standard Archive File for Crystallography" by S. R. Hall, F. H.      #
# Allen and I. D. Brown [Acta Cryst. (1991), A47, 655-685].                  #
#                                                                            #
# The current version of the core CIF dictionary is obtainable from          #
# ftp://ftp.iucr.org/pub/cif_core.dic. The current version number is 2.4.    #
#                                                                            #
# Software is freely available for graphical display of the structure(s) in  #
# this CIF.  For information consult the CIF home page http://www.iucr.org/  #
# cif/home.html                                                              #
#                                                                            #
# This file may be used for bona fide research purposes within the           #
# scientific community so long as proper attribution is given to the journal # 
# article from which it was obtained.                                        #
#                                                                            #
##############################################################################
                                             
data_global
_audit_creation_method     'form.cif (version 2.0)'
_journal_data_validation_number     ?
_journal_date_recd_electronic     2009-06-24
_journal_date_accepted     2009-07-09
_journal_name_full     'Acta Crystallographica, Section E'
_journal_year     2009
_journal_volume     65
_journal_issue      8
_journal_page_first     o1931
_journal_page_last     o1931
_journal_paper_category     QO
_journal_coeditor_code     AT2832
_publ_contact_author_name     'Fang-Fang Jian'
_publ_contact_author_address
;
Microscale Science Institute,
Weifang University,
Weifang 261061,
People's Republic of China
;
_publ_contact_author_email     'ffjian2008@163.com'
_publ_contact_author_fax     '86-0536-8785802'
_publ_contact_author_phone     '86-0536-8785802'
_publ_section_title
;
2,2'-[(Biphenyl-4,4'-diyl)di(ethene-1,2-diyl)]dibenzenesulfonic
acid--4-methylpiperidine--water (1/2/2)
;
loop_
    _publ_author_name
    _publ_author_address
    'Yu-Feng Li'
;
  Microscale Science Institute,
  Department of Chemistry and Chemical Engineering,
  Weifang University,
  Weifang 261061,
  People's Republic of China
;
    'Fang-Fang Jian'
;
  Microscale Science Institute,
  Weifang University,
  Weifang 261061,
  People's Republic of China
;
data_I
_audit_creation_method     SHELXL-97
_chemical_name_systematic
;
2,2'-[(Biphenyl-4,4'-diyl)di(ethene-1,2-diyl)]dibenzenesulfonic
acid--4-methylpiperidine--water (1/2/2)
;
_chemical_name_common     ?
_chemical_formula_moiety     'C28 H22 O6 S2, 2C6 H13 N1, 2H2 O1'
_chemical_formula_sum     'C40 H52 N2 O8 S2'
_chemical_formula_iupac     'C28 H22 O6 S2, 2(C6 H13 N1), 2(H2 O1)'
_chemical_formula_weight     752.96
_chemical_melting_point     ?
_symmetry_cell_setting     monoclinic
_symmetry_space_group_name_H-M     'P 21/c'
_symmetry_space_group_name_Hall     '-P 2ybc'
loop_
    _symmetry_equiv_pos_as_xyz
    'x, y, z'
    '-x, y+1/2, -z+1/2'
    '-x, -y, -z'
    'x, -y-1/2, z-1/2'
_cell_length_a     14.852(3)
_cell_length_b     9.7240(19)
_cell_length_c     14.765(3)
_cell_angle_alpha     90.00
_cell_angle_beta     109.76(3)
_cell_angle_gamma     90.00
_cell_volume     2006.8(7)
_cell_formula_units_Z     2
_cell_measurement_reflns_used     ?
_cell_measurement_theta_min     ?
_cell_measurement_theta_max     ?
_cell_measurement_temperature     293(2)
_exptl_crystal_description     block
_exptl_crystal_colour     yellow
_exptl_crystal_size_max     0.26
_exptl_crystal_size_mid     0.21
_exptl_crystal_size_min     0.18
_exptl_crystal_density_diffrn     1.246
_exptl_crystal_density_meas     ?
_exptl_crystal_density_method     'not measured'
_exptl_crystal_F_000     804
_exptl_absorpt_coefficient_mu     0.185
_exptl_absorpt_correction_type     none
_exptl_absorpt_process_details     ?
_exptl_absorpt_correction_T_min     ?
_exptl_absorpt_correction_T_max     ?
_exptl_special_details
;
;
_diffrn_ambient_temperature     293(2)
_diffrn_radiation_type     MoK\a
_diffrn_radiation_wavelength     0.71073
_diffrn_radiation_source     'fine-focus sealed tube'
_diffrn_radiation_monochromator     graphite
_diffrn_measurement_device_type     'Bruker SMART CCD area-detector'
_diffrn_measurement_method     '\f and \w'
_diffrn_detector_area_resol_mean     ?
_diffrn_reflns_number     4436
_diffrn_reflns_av_R_equivalents     0.0255
_diffrn_reflns_av_sigmaI/netI     0.0881
_diffrn_reflns_theta_min     1.46
_diffrn_reflns_theta_max     26.97
_diffrn_reflns_theta_full     26.97
_diffrn_measured_fraction_theta_max     0.977
_diffrn_measured_fraction_theta_full     0.977
_diffrn_reflns_limit_h_min     -17
_diffrn_reflns_limit_h_max     17
_diffrn_reflns_limit_k_min     -11
_diffrn_reflns_limit_k_max     0
_diffrn_reflns_limit_l_min     0
_diffrn_reflns_limit_l_max     17
_diffrn_standards_number     ?
_diffrn_standards_interval_count     ?
_diffrn_standards_interval_time     ?
_diffrn_standards_decay_%     ?
_refine_special_details
;
Refinement of <i>F</i>^2^ against ALL reflections. The weighted <i>R</i>-factor
<i>wR</i> and goodness of fit <i>S</i> are based on <i>F</i>^2^, conventional
<i>R</i>-factors <i>R</i> are based on <i>F</i>, with <i>F</i> set to zero for
negative <i>F</i>^2^. The threshold expression of <i>F</i>^2^ >
\s(<i>F</i>^2^) is used only for calculating <i>R</i>-factors(gt) <i>etc</i>.
and is not relevant to the choice of reflections for refinement.
<i>R</i>-factors based on <i>F</i>^2^ are statistically about twice as large
as those based on <i>F</i>, and <i>R</i>- factors based on ALL data will be
even larger.
;
_reflns_number_total     4264
_reflns_number_gt     1779
_reflns_threshold_expression     I>2\s(I)
_refine_ls_structure_factor_coef     Fsqd
_refine_ls_matrix_type     full
_refine_ls_R_factor_all     0.1814
_refine_ls_R_factor_gt     0.0599
_refine_ls_wR_factor_gt     0.1607
_refine_ls_wR_factor_ref     0.2036
_refine_ls_goodness_of_fit_ref     1.013
_refine_ls_restrained_S_all     1.013
_refine_ls_number_reflns     4264
_refine_ls_number_parameters     243
_refine_ls_number_restraints     1
_refine_ls_hydrogen_treatment     mixed
_refine_ls_weighting_scheme     calc
_refine_ls_weighting_details
         'calc w=1/[\s^2^(Fo^2^)+(0.0935P)^2^+0.2207P] where P=(Fo^2^+2Fc^2^)/3'
_atom_sites_solution_hydrogens     geom
_atom_sites_solution_primary     direct
_atom_sites_solution_secondary     difmap
_refine_ls_shift/su_max     0.000
_refine_ls_shift/su_mean     0.000
_refine_diff_density_max     0.335
_refine_diff_density_min     -0.266
_refine_ls_extinction_method     none
_refine_ls_extinction_coef     ?
loop_
    _atom_type_symbol
    _atom_type_description
    _atom_type_scat_dispersion_real
    _atom_type_scat_dispersion_imag
    _atom_type_scat_source
    'C' 'C' 0.0033 0.0016
                         'International Tables Vol C Tables 4.2.6.8 and 6.1.1.4'
    'H' 'H' 0.0000 0.0000
                         'International Tables Vol C Tables 4.2.6.8 and 6.1.1.4'
    'N' 'N' 0.0061 0.0033
                         'International Tables Vol C Tables 4.2.6.8 and 6.1.1.4'
    'O' 'O' 0.0106 0.0060
                         'International Tables Vol C Tables 4.2.6.8 and 6.1.1.4'
    'S' 'S' 0.1246 0.1234
                         'International Tables Vol C Tables 4.2.6.8 and 6.1.1.4'
_computing_data_collection     'SMART (Bruker, 1997)'
_computing_cell_refinement     'SAINT (Bruker, 1997)'
_computing_data_reduction     'SAINT (Bruker, 1997)'
_computing_structure_solution     'SHELXS97 (Sheldrick, 2008)'
_computing_structure_refinement     'SHELXL97 (Sheldrick, 2008)'
_computing_molecular_graphics     'SHELXTL (Sheldrick, 2008)'
_computing_publication_material     'SHELXTL (Sheldrick, 2008)'
loop_
    _atom_site_type_symbol
    _atom_site_label
    _atom_site_fract_x
    _atom_site_fract_y
    _atom_site_fract_z
    _atom_site_U_iso_or_equiv
    _atom_site_adp_type
    _atom_site_calc_flag
    _atom_site_refinement_flags
    _atom_site_occupancy
    _atom_site_disorder_assembly
    _atom_site_disorder_group
    S S1 0.16287(7) 0.72108(11) 0.45278(7) 0.0650(4) Uani d . 1 . .
    O O1 0.11710(19) 0.6177(3) 0.49284(19) 0.0777(8) Uani d . 1 . .
    O O2 0.2213(2) 0.8160(3) 0.5239(2) 0.0963(10) Uani d . 1 . .
    H H2A 0.1872 0.8610 0.5464 0.144 Uiso calc R 1 . .
    O O3 0.0962(2) 0.7896(3) 0.3708(2) 0.0946(10) Uani d . 1 . .
    C C1 0.2421(2) 0.6277(4) 0.4076(2) 0.0547(9) Uani d . 1 . .
    C C2 0.2274(3) 0.6354(4) 0.3096(3) 0.0685(11) Uani d . 1 . .
    H H2B 0.1789 0.6909 0.2704 0.082 Uiso calc R 1 . .
    C C3 0.2841(3) 0.5616(5) 0.2699(3) 0.0813(13) Uani d . 1 . .
    H H3B 0.2744 0.5689 0.2045 0.098 Uiso calc R 1 . .
    C C4 0.3556(3) 0.4763(5) 0.3275(3) 0.0797(13) Uani d . 1 . .
    H H4A 0.3918 0.4229 0.3004 0.096 Uiso calc R 1 . .
    C C5 0.3726(3) 0.4712(4) 0.4253(3) 0.0673(11) Uani d . 1 . .
    H H5A 0.4222 0.4164 0.4637 0.081 Uiso calc R 1 . .
    C C6 0.3174(2) 0.5464(4) 0.4686(2) 0.0549(9) Uani d . 1 . .
    C C7 0.3396(2) 0.5464(4) 0.5737(2) 0.0572(10) Uani d . 1 . .
    H H7A 0.3073 0.6108 0.5979 0.069 Uiso calc R 1 . .
    C C8 0.4005(2) 0.4653(4) 0.6378(3) 0.0593(10) Uani d . 1 . .
    H H8A 0.4296 0.3958 0.6143 0.071 Uiso calc R 1 . .
    C C9 0.4261(2) 0.4755(4) 0.7428(2) 0.0527(9) Uani d . 1 . .
    C C10 0.4910(3) 0.3842(5) 0.8026(3) 0.0808(13) Uani d . 1 . .
    H H10A 0.5164 0.3147 0.7752 0.097 Uiso calc R 1 . .
    C C11 0.5191(3) 0.3931(5) 0.9011(3) 0.0785(13) Uani d . 1 . .
    H H11A 0.5627 0.3292 0.9382 0.094 Uiso calc R 1 . .
    C C12 0.4847(2) 0.4936(4) 0.9467(2) 0.0502(9) Uani d . 1 . .
    C C13 0.4184(3) 0.5858(4) 0.8868(3) 0.0680(11) Uani d . 1 . .
    H H13A 0.3927 0.6548 0.9142 0.082 Uiso calc R 1 . .
    C C14 0.3906(3) 0.5760(4) 0.7881(3) 0.0679(11) Uani d . 1 . .
    H H14A 0.3466 0.6390 0.7506 0.081 Uiso calc R 1 . .
    C C17 0.1822(5) 0.2643(6) 0.1068(3) 0.131(2) Uani d . 1 . .
    H H17A 0.1298 0.2262 0.1227 0.196 Uiso calc R 1 . .
    H H17B 0.1970 0.3543 0.1346 0.196 Uiso calc R 1 . .
    H H17C 0.2372 0.2060 0.1317 0.196 Uiso calc R 1 . .
    C C15 0.0653(3) 0.3594(5) -0.0460(4) 0.0913(15) Uani d . 1 . .
    H H15A 0.0749 0.4489 -0.0152 0.110 Uiso calc R 1 . .
    H H15B 0.0127 0.3150 -0.0327 0.110 Uiso calc R 1 . .
    C C16 0.0386(3) 0.3788(6) -0.1540(4) 0.0992(16) Uani d . 1 . .
    H H16A 0.0216 0.2909 -0.1863 0.119 Uiso calc R 1 . .
    H H16B -0.0163 0.4394 -0.1773 0.119 Uiso calc R 1 . .
    N N2 0.1191(3) 0.4378(4) -0.1755(2) 0.0859(11) Uani d . 1 . .
    H H2C 0.1167 0.5144 -0.2053 0.103 Uiso calc R 1 . .
    C C18 0.2061(4) 0.3503(5) -0.1398(3) 0.0917(14) Uani d . 1 . .
    H H18A 0.2582 0.3927 -0.1554 0.110 Uiso calc R 1 . .
    H H18B 0.1935 0.2609 -0.1706 0.110 Uiso calc R 1 . .
    C C19 0.2335(3) 0.3339(5) -0.0337(3) 0.0815(13) Uani d . 1 . .
    H H19A 0.2516 0.4229 -0.0033 0.098 Uiso calc R 1 . .
    H H19B 0.2890 0.2741 -0.0111 0.098 Uiso calc R 1 . .
    C C20 0.1544(3) 0.2747(4) -0.0032(3) 0.0777(12) Uani d . 1 . .
    H H20A 0.1410 0.1815 -0.0297 0.093 Uiso calc R 1 . .
    O O1W -0.0458(3) 0.4739(4) 0.3645(2) 0.0939(11) Uani d . 1 . .
    H H2 -0.082(3) 0.537(4) 0.380(3) 0.074(16) Uiso d D 1 . .
    H H1 0.009(3) 0.512(7) 0.410(4) 0.17(3) Uiso d D 1 . .
loop_
    _atom_site_aniso_label
    _atom_site_aniso_U_11
    _atom_site_aniso_U_22
    _atom_site_aniso_U_33
    _atom_site_aniso_U_12
    _atom_site_aniso_U_13
    _atom_site_aniso_U_23
    S1 0.0645(6) 0.0621(6) 0.0658(6) 0.0026(6) 0.0188(5) 0.0124(6)
    O1 0.0773(18) 0.080(2) 0.090(2) 0.0010(15) 0.0466(16) 0.0174(16)
    O2 0.101(2) 0.0657(19) 0.117(2) 0.0039(17) 0.0292(19) -0.0220(18)
    O3 0.090(2) 0.108(2) 0.0765(19) 0.0237(19) 0.0168(16) 0.0307(18)
    C1 0.048(2) 0.056(2) 0.054(2) -0.0167(18) 0.0110(17) 0.0052(18)
    C2 0.061(2) 0.084(3) 0.054(2) -0.018(2) 0.010(2) 0.009(2)
    C3 0.085(3) 0.105(4) 0.055(3) -0.030(3) 0.025(2) -0.006(3)
    C4 0.077(3) 0.096(3) 0.076(3) -0.024(3) 0.039(2) -0.019(3)
    C5 0.055(2) 0.085(3) 0.064(3) -0.007(2) 0.022(2) -0.001(2)
    C6 0.050(2) 0.060(2) 0.058(2) -0.0139(18) 0.0220(18) 0.0004(18)
    C7 0.056(2) 0.061(2) 0.055(2) 0.0001(19) 0.0205(19) 0.0048(18)
    C8 0.053(2) 0.067(3) 0.060(2) 0.0047(19) 0.0217(18) 0.003(2)
    C9 0.048(2) 0.059(2) 0.053(2) 0.0041(18) 0.0196(17) 0.0057(19)
    C10 0.094(3) 0.086(3) 0.063(3) 0.044(3) 0.027(2) 0.006(2)
    C11 0.091(3) 0.084(3) 0.057(3) 0.045(3) 0.021(2) 0.012(2)
    C12 0.0452(19) 0.053(2) 0.0534(19) 0.0041(18) 0.0180(17) 0.0099(19)
    C13 0.070(3) 0.070(3) 0.061(3) 0.028(2) 0.017(2) 0.001(2)
    C14 0.063(2) 0.073(3) 0.059(3) 0.025(2) 0.009(2) 0.011(2)
    C17 0.210(7) 0.108(4) 0.075(3) 0.012(4) 0.051(4) 0.012(3)
    C15 0.091(3) 0.081(3) 0.123(4) -0.013(3) 0.065(3) 0.010(3)
    C16 0.075(3) 0.100(4) 0.100(4) -0.001(3) 0.001(3) 0.000(3)
    N2 0.106(3) 0.077(2) 0.075(2) -0.001(2) 0.032(2) 0.020(2)
    C18 0.108(4) 0.088(3) 0.096(4) 0.005(3) 0.057(3) -0.003(3)
    C19 0.075(3) 0.077(3) 0.086(3) 0.016(2) 0.019(2) -0.010(2)
    C20 0.114(4) 0.055(2) 0.066(3) -0.001(3) 0.033(2) 0.001(2)
    O1W 0.108(3) 0.106(3) 0.068(2) 0.000(2) 0.030(2) 0.0108(19)
_geom_special_details
;
All e.s.d.'s (except the e.s.d. in the dihedral angle between two l.s. planes)
are estimated using the full covariance matrix. The cell e.s.d.'s are taken
into account individually in the estimation of e.s.d.'s in distances, angles
and torsion angles; correlations between e.s.d.'s in cell parameters are only
used when they are defined by crystal symmetry. An approximate (isotropic)
treatment of cell e.s.d.'s is used for estimating e.s.d.'s involving l.s.
planes.
;
loop_
    _geom_bond_atom_site_label_1
    _geom_bond_atom_site_label_2
    _geom_bond_site_symmetry_2
    _geom_bond_distance
    _geom_bond_publ_flag
    S1 O3 . 1.442(3) ?
    S1 O2 . 1.446(3) ?
    S1 O1 . 1.447(3) ?
    S1 C1 . 1.784(4) ?
    O2 H2A . 0.8200 ?
    C1 C2 . 1.392(5) ?
    C1 C6 . 1.417(5) ?
    C2 C3 . 1.378(6) ?
    C2 H2B . 0.9300 ?
    C3 C4 . 1.389(6) ?
    C3 H3B . 0.9300 ?
    C4 C5 . 1.379(5) ?
    C4 H4A . 0.9300 ?
    C5 C6 . 1.404(5) ?
    C5 H5A . 0.9300 ?
    C6 C7 . 1.473(5) ?
    C7 C8 . 1.326(5) ?
    C7 H7A . 0.9300 ?
    C8 C9 . 1.469(5) ?
    C8 H8A . 0.9300 ?
    C9 C14 . 1.384(5) ?
    C9 C10 . 1.387(5) ?
    C10 C11 . 1.373(5) ?
    C10 H10A . 0.9300 ?
    C11 C12 . 1.380(5) ?
    C11 H11A . 0.9300 ?
    C12 C13 . 1.402(5) ?
    C12 C12 3_667 1.488(6) ?
    C13 C14 . 1.377(5) ?
    C13 H13A . 0.9300 ?
    C14 H14A . 0.9300 ?
    C17 C20 . 1.537(5) ?
    C17 H17A . 0.9600 ?
    C17 H17B . 0.9600 ?
    C17 H17C . 0.9600 ?
    C15 C20 . 1.504(6) ?
    C15 C16 . 1.519(6) ?
    C15 H15A . 0.9700 ?
    C15 H15B . 0.9700 ?
    C16 N2 . 1.455(6) ?
    C16 H16A . 0.9700 ?
    C16 H16B . 0.9700 ?
    N2 C18 . 1.487(5) ?
    N2 H2C . 0.8600 ?
    C18 C19 . 1.488(5) ?
    C18 H18A . 0.9700 ?
    C18 H18B . 0.9700 ?
    C19 C20 . 1.508(6) ?
    C19 H19A . 0.9700 ?
    C19 H19B . 0.9700 ?
    C20 H20A . 0.9800 ?
    O1W H2 . 0.90(4) ?
    O1W H1 . 0.94(6) ?
loop_
    _geom_angle_atom_site_label_1
    _geom_angle_atom_site_label_2
    _geom_angle_atom_site_label_3
    _geom_angle_site_symmetry_1
    _geom_angle_site_symmetry_3
    _geom_angle
    _geom_angle_publ_flag
    O3 S1 O2 . . 112.82(19) ?
    O3 S1 O1 . . 112.34(19) ?
    O2 S1 O1 . . 113.35(19) ?
    O3 S1 C1 . . 105.87(18) ?
    O2 S1 C1 . . 106.64(17) ?
    O1 S1 C1 . . 105.03(16) ?
    S1 O2 H2A . . 109.5 ?
    C2 C1 C6 . . 120.2(4) ?
    C2 C1 S1 . . 118.1(3) ?
    C6 C1 S1 . . 121.7(3) ?
    C3 C2 C1 . . 120.8(4) ?
    C3 C2 H2B . . 119.6 ?
    C1 C2 H2B . . 119.6 ?
    C2 C3 C4 . . 120.0(4) ?
    C2 C3 H3B . . 120.0 ?
    C4 C3 H3B . . 120.0 ?
    C5 C4 C3 . . 119.6(4) ?
    C5 C4 H4A . . 120.2 ?
    C3 C4 H4A . . 120.2 ?
    C4 C5 C6 . . 122.0(4) ?
    C4 C5 H5A . . 119.0 ?
    C6 C5 H5A . . 119.0 ?
    C5 C6 C1 . . 117.3(3) ?
    C5 C6 C7 . . 121.5(3) ?
    C1 C6 C7 . . 121.2(3) ?
    C8 C7 C6 . . 127.4(4) ?
    C8 C7 H7A . . 116.3 ?
    C6 C7 H7A . . 116.3 ?
    C7 C8 C9 . . 125.7(4) ?
    C7 C8 H8A . . 117.2 ?
    C9 C8 H8A . . 117.2 ?
    C14 C9 C10 . . 116.1(3) ?
    C14 C9 C8 . . 123.5(3) ?
    C10 C9 C8 . . 120.3(3) ?
    C11 C10 C9 . . 122.0(4) ?
    C11 C10 H10A . . 119.0 ?
    C9 C10 H10A . . 119.0 ?
    C10 C11 C12 . . 122.1(3) ?
    C10 C11 H11A . . 118.9 ?
    C12 C11 H11A . . 118.9 ?
    C11 C12 C13 . . 116.2(3) ?
    C11 C12 C12 . 3_667 123.0(4) ?
    C13 C12 C12 . 3_667 120.8(4) ?
    C14 C13 C12 . . 121.3(3) ?
    C14 C13 H13A . . 119.4 ?
    C12 C13 H13A . . 119.4 ?
    C13 C14 C9 . . 122.2(3) ?
    C13 C14 H14A . . 118.9 ?
    C9 C14 H14A . . 118.9 ?
    C20 C17 H17A . . 109.5 ?
    C20 C17 H17B . . 109.5 ?
    H17A C17 H17B . . 109.5 ?
    C20 C17 H17C . . 109.5 ?
    H17A C17 H17C . . 109.5 ?
    H17B C17 H17C . . 109.5 ?
    C20 C15 C16 . . 113.0(4) ?
    C20 C15 H15A . . 109.0 ?
    C16 C15 H15A . . 109.0 ?
    C20 C15 H15B . . 109.0 ?
    C16 C15 H15B . . 109.0 ?
    H15A C15 H15B . . 107.8 ?
    N2 C16 C15 . . 109.6(4) ?
    N2 C16 H16A . . 109.8 ?
    C15 C16 H16A . . 109.8 ?
    N2 C16 H16B . . 109.8 ?
    C15 C16 H16B . . 109.8 ?
    H16A C16 H16B . . 108.2 ?
    C16 N2 C18 . . 112.2(4) ?
    C16 N2 H2C . . 123.9 ?
    C18 N2 H2C . . 123.9 ?
    N2 C18 C19 . . 109.3(3) ?
    N2 C18 H18A . . 109.8 ?
    C19 C18 H18A . . 109.8 ?
    N2 C18 H18B . . 109.8 ?
    C19 C18 H18B . . 109.8 ?
    H18A C18 H18B . . 108.3 ?
    C18 C19 C20 . . 113.1(4) ?
    C18 C19 H19A . . 109.0 ?
    C20 C19 H19A . . 109.0 ?
    C18 C19 H19B . . 109.0 ?
    C20 C19 H19B . . 109.0 ?
    H19A C19 H19B . . 107.8 ?
    C15 C20 C19 . . 109.2(3) ?
    C15 C20 C17 . . 111.4(4) ?
    C19 C20 C17 . . 112.4(4) ?
    C15 C20 H20A . . 107.9 ?
    C19 C20 H20A . . 107.9 ?
    C17 C20 H20A . . 107.9 ?
    H2 O1W H1 . . 90(3) ?
loop_
    _geom_hbond_atom_site_label_D
    _geom_hbond_atom_site_label_H
    _geom_hbond_atom_site_label_A
    _geom_hbond_site_symmetry_A
    _geom_hbond_distance_DH
    _geom_hbond_distance_HA
    _geom_hbond_distance_DA
    _geom_hbond_angle_DHA
    _geom_hbond_publ_flag
    O1W H1 O1 . 0.94(6) 1.95(6) 2.881(5) 171(6) yes
    N2 H2C O1W 3_565 0.8600 2.2300 2.767(4) 120.00 yes
    N2 H2C O3 4_575 0.8600 2.2800 2.787(5) 117.00 yes
    C2 H2B O3 . 0.9300 2.4200 2.838(5) 107.00 yes
    C7 H7A O2 . 0.9300 2.4200 3.103(5) 130.00 yes
