# Supplementary material for: 2,2′-[(Biphenyl-4,4′-di­yl)di(ethene-1,2-di­yl)]dibenzene­sulfonic acid–4-methyl­piperidine–water (1/2/2)
Source: Acta Crystallogr Sect E Struct Rep Online. 2009 Jul 18;65(Pt 8):o1931. doi: 10.1107/S1600536809026932 (PMC2977480; doi:10.1107/S1600536809026932)
Supplement: Supplementary file 2 [file e-65-o1931-Isup2.hkl]

# 
# h,k,l, Fc-squared, Fo-squared, sigma(Fo-squared) and status flag 
# 
data_I
_shelx_title ' B in P2(1)/c' 
_shelx_refln_list_code          4 
_shelx_F_calc_maximum      204.68 
_exptl_crystal_F_000       804.00 
_reflns_d_resolution_high  0.7835 
 
loop_ 
 _symmetry_equiv_pos_as_xyz 
 'x, y, z' 
 '-x, y+1/2, -z+1/2' 
 '-x, -y, -z' 
 'x, -y-1/2, z-1/2' 
 
_cell_length_a    14.8520 
_cell_length_b     9.7240 
_cell_length_c    14.7650 
_cell_angle_alpha  90.000 
_cell_angle_beta  109.760 
_cell_angle_gamma  90.000 
 
_shelx_F_squared_multiplier     1.000 
 
loop_ 
 _refln_index_h 
 _refln_index_k 
 _refln_index_l 
 _refln_F_squared_calc 
 _refln_F_squared_meas 
 _refln_F_squared_sigma 
 _refln_observed_status 
   1   0   0      493.72      628.67     19.51 o 
   2   0   0     1303.53     1046.90     35.61 o 
   3   0   0     8310.71     8361.51    152.84 o 
   4   0   0     1332.92     1544.12     39.87 o 
   5   0   0      674.87      536.28     11.84 o 
   6   0   0        4.24       10.78      3.15 o 
   7   0   0      624.14      720.20     24.27 o 
   8   0   0      322.60      309.12      8.19 o 
   9   0   0      143.04      169.03      7.76 o 
  10   0   0        8.29        1.66      6.56 o 
  11   0   0      550.46      546.20     13.15 o 
  12   0   0      199.19      214.10     10.12 o 
  13   0   0       14.46       13.97     12.26 o 
  14   0   0        7.47        9.05     12.93 o 
  15   0   0      134.70      123.19     10.02 o 
  16   0   0       18.52       19.55     14.41 o 
  17   0   0       10.01       12.67     19.36 o 
   1   1   0     3756.06     3579.35     21.02 o 
   2   1   0      106.00      142.12      2.96 o 
   3   1   0        0.08        0.83      3.25 o 
   4   1   0      317.76      297.35     14.57 o 
   5   1   0      431.62      440.99     12.60 o 
   6   1   0      567.10      596.68     12.46 o 
   7   1   0       96.16      117.56      5.11 o 
   8   1   0        6.54        6.71      4.52 o 
   9   1   0        2.21        7.47      5.71 o 
  10   1   0        4.29       18.56      5.39 o 
  11   1   0       87.55       81.47      7.09 o 
  12   1   0       10.21        4.80     11.34 o 
  13   1   0      121.53      116.58      9.64 o 
  14   1   0       86.17       88.81      9.04 o 
  15   1   0        3.32      -11.62     15.31 o 
  16   1   0       17.95       23.25     15.38 o 
  17   1   0       21.79       27.97     18.09 o 
   0   2   0     2716.27     3088.79     35.52 o 
   1   2   0    20199.35    19050.67     68.15 o 
   2   2   0     9729.67     9029.70     84.63 o 
   3   2   0    20698.42    19416.95    230.58 o 
   4   2   0      229.27      240.11      5.39 o 
   5   2   0      706.36      732.31     21.04 o 
   6   2   0      525.19      518.09     10.87 o 
   7   2   0       92.86       94.11     13.85 o 
   8   2   0      192.24      246.25     20.66 o 
   9   2   0       16.17       34.19     22.33 o 
  10   2   0      116.46      117.26      7.17 o 
  11   2   0      129.74      126.42      9.76 o 
  12   2   0       90.83      100.43     15.06 o 
  13   2   0      215.40      226.66     27.30 o 
  14   2   0        0.09      -15.93     18.12 o 
  15   2   0       43.46       46.98     13.61 o 
  16   2   0       29.51       27.51     11.31 o 
  17   2   0        0.01      -18.40     39.41 o 
   1   3   0      463.76      530.51     11.27 o 
   2   3   0     2477.69     2501.51     46.13 o 
   3   3   0     1371.27     1360.03     26.83 o 
   4   3   0      337.95      328.41      9.15 o 
   5   3   0      186.83      180.80      5.78 o 
   6   3   0      212.25      221.34      6.80 o 
   7   3   0       12.38       10.92      9.78 o 
   8   3   0       62.01       61.52      5.49 o 
   9   3   0        0.52        6.90      5.55 o 
  10   3   0      237.07      216.91      9.08 o 
  11   3   0       65.62       70.62      7.10 o 
  12   3   0       12.09       12.72     10.74 o 
  13   3   0        0.06      -13.30     13.30 o 
  14   3   0       47.85       72.76     16.78 o 
  15   3   0        9.36       10.60      9.85 o 
  16   3   0        6.26       14.28      9.77 o 
  17   3   0        4.64        1.41     35.55 o 
   0   4   0      172.20      171.17      7.16 o 
   1   4   0       11.03        9.27      9.18 o 
   2   4   0        2.56        4.17      4.93 o 
   3   4   0       20.72       20.49      3.18 o 
   4   4   0     3143.68     3217.11     41.97 o 
   5   4   0      114.75       97.02      5.55 o 
   6   4   0     1831.29     1887.52     36.71 o 
   7   4   0      250.22      264.40      8.77 o 
   8   4   0      340.72      327.18     10.22 o 
   9   4   0      388.49      426.37     31.29 o 
  10   4   0       35.92       45.45     16.29 o 
  11   4   0      150.20      157.52      9.21 o 
  12   4   0       77.69       99.04      8.87 o 
  13   4   0        6.95       21.63     13.36 o 
  14   4   0        3.47      -14.93     14.93 o 
  15   4   0        4.53       16.98     10.01 o 
  16   4   0       12.45        4.59     14.85 o 
   1   5   0       12.02       12.43      3.25 o 
   2   5   0        4.90        0.60      4.01 o 
   3   5   0       15.13       15.69      4.86 o 
   4   5   0      767.86      718.88     15.16 o 
   5   5   0        7.48       10.51      7.82 o 
   6   5   0        5.87       -0.26      7.00 o 
   7   5   0     1146.76     1102.64     30.69 o 
   8   5   0       92.09       86.92      9.84 o 
   9   5   0       31.15       25.46     26.18 o 
  10   5   0       92.16       77.91     27.76 o 
  11   5   0       42.05       55.33     15.41 o 
  12   5   0        9.65        6.75     13.06 o 
  13   5   0       26.11       47.99      7.62 o 
  14   5   0        0.30       -1.52      9.12 o 
  15   5   0        0.01       -8.31     14.97 o 
  16   5   0        5.11      -21.01     21.01 o 
   0   6   0       20.72        1.31     11.04 o 
   1   6   0        9.56        8.67      4.15 o 
   2   6   0        0.85        4.61     10.66 o 
   3   6   0       65.56       56.76      5.90 o 
   4   6   0      574.91      502.49     11.59 o 
   5   6   0       42.14       47.22      9.84 o 
   6   6   0       69.66       71.83      6.76 o 
   7   6   0      613.29      577.77     37.77 o 
   8   6   0        3.67        6.15     14.05 o 
   9   6   0      184.69      178.76      9.97 o 
  10   6   0        0.88       -5.64     30.44 o 
  11   6   0       20.56       39.38      9.73 o 
  12   6   0       13.83       13.08      9.85 o 
  13   6   0        0.73        7.37     13.21 o 
  14   6   0       18.64       26.59     10.08 o 
  15   6   0        1.14       -8.95     11.39 o 
   1   7   0       42.79       42.22      5.37 o 
   2   7   0       27.90       41.53      5.32 o 
   3   7   0      210.76      190.58      8.50 o 
   4   7   0      352.20      307.84     10.45 o 
   5   7   0        1.95        1.00     16.78 o 
   6   7   0       24.96       22.45     14.51 o 
   7   7   0      258.97      255.69     10.85 o 
   8   7   0        8.92       14.70     12.95 o 
   9   7   0        6.93       -4.12     14.54 o 
  10   7   0       15.40       -4.96     13.81 o 
  11   7   0        2.38       11.58     14.20 o 
  12   7   0        0.00       -4.75     13.08 o 
  13   7   0        8.25       15.49     21.64 o 
  14   7   0        0.24      -15.98     18.64 o 
   0   8   0       43.17       14.54     13.61 o 
   1   8   0        2.64       -4.22      8.33 o 
   2   8   0      121.19      120.08      9.54 o 
   3   8   0      154.68      151.82      8.89 o 
   4   8   0      113.52      122.44      8.48 o 
   5   8   0       20.13       12.69     10.67 o 
   6   8   0       18.94       30.26      7.10 o 
   7   8   0       24.37       25.17      8.66 o 
   8   8   0       10.37       -5.26     15.28 o 
   9   8   0       15.37       13.74     14.83 o 
  10   8   0       22.68       16.39     19.78 o 
  11   8   0        3.01       13.88     16.64 o 
  12   8   0       18.23        0.00     16.74 o 
  13   8   0        6.94       22.34     14.79 o 
   1   9   0       49.63       52.63      7.58 o 
   2   9   0       45.87       26.92      8.99 o 
   3   9   0      130.78      141.46      9.33 o 
   4   9   0       99.93       88.73      9.66 o 
   5   9   0       11.69        9.18     15.41 o 
   6   9   0        2.57       24.08     11.55 o 
   7   9   0        3.49       21.42     13.70 o 
   8   9   0       16.17        0.19     14.40 o 
   9   9   0        3.68        2.27     13.63 o 
  10   9   0       21.74       27.58     17.16 o 
  11   9   0        5.58       13.96     15.72 o 
  12   9   0        0.15       10.22     21.21 o 
   0  10   0        1.18      -12.19     22.46 o 
   1  10   0        3.86      -11.08     13.49 o 
   2  10   0       50.70       60.95     23.26 o 
   3  10   0       78.79       72.43      9.22 o 
   4  10   0        9.91       18.98     14.18 o 
   5  10   0        3.94       -7.06     14.09 o 
   6  10   0        2.52        4.00     12.69 o 
   7  10   0        4.11       -1.46     14.20 o 
   8  10   0        5.04        2.02     16.18 o 
   9  10   0        6.94        6.02     15.37 o 
  10  10   0        0.01      -16.63     16.63 o 
   1  11   0        7.50       18.23     16.69 o 
   2  11   0       93.93      112.75     13.25 o 
   3  11   0       10.50        5.61     15.48 o 
   4  11   0        0.04        7.43     15.45 o 
   5  11   0        0.82        5.11     19.35 o 
   6  11   0        5.12       -4.58     15.18 o 
   7  11   0        0.05      -15.32     15.32 o 
   8  11   0        2.95        8.29     16.39 o 
 -17   1   1        0.40        9.07     26.18 o 
 -16   1   1        3.72       19.35     18.14 o 
 -15   1   1        0.37       -5.03     18.20 o 
 -14   1   1      212.67      209.32     15.85 o 
 -13   1   1       58.82       20.82     17.43 o 
 -12   1   1        4.95       20.66     14.43 o 
 -11   1   1       20.51       25.03      7.98 o 
 -10   1   1       11.00       -7.49     12.79 o 
  -9   1   1       29.44       36.34      6.83 o 
  -8   1   1      266.56      255.61     10.93 o 
  -7   1   1       56.33       54.16      5.85 o 
  -6   1   1      599.61      667.87     18.31 o 
  -5   1   1      795.81      821.82     20.77 o 
  -4   1   1     7277.37     8270.49     69.90 o 
  -3   1   1    41892.59    39767.06    133.30 o 
  -2   1   1     1469.32     1575.50     23.17 o 
  -1   1   1      261.33      310.60      7.76 o 
   0   1   1      347.60      404.60     10.27 o 
   1   1   1      169.69      178.99      5.68 o 
   2   1   1     3595.88     4012.00     40.66 o 
   3   1   1      602.99      767.55     20.77 o 
   4   1   1     2723.38     2774.87     43.83 o 
   5   1   1      307.70      325.57     10.11 o 
   6   1   1        8.10        5.74      7.00 o 
   7   1   1      176.54      174.95      8.85 o 
   8   1   1      302.06      323.11     12.13 o 
   9   1   1      315.01      353.44     13.83 o 
  10   1   1      474.92      491.23     17.22 o 
  11   1   1        0.91        3.61     13.55 o 
  12   1   1        3.77        2.02     14.92 o 
  13   1   1        3.99       22.24     14.10 o 
  14   1   1        8.15        0.00     18.04 o 
  15   1   1        0.50      -22.19     22.19 o 
  16   1   1        0.92       20.55     19.29 o 
  17   1   1        0.02       -6.39     24.38 o 
 -17   2   1        0.23       -9.18     24.38 o 
 -16   2   1        9.55        8.47     23.39 o 
 -15   2   1       55.70       24.27     13.28 o 
 -14   2   1       14.36      -11.75     21.64 o 
 -13   2   1        8.78        0.00     18.09 o 
 -12   2   1       19.73       27.00      9.07 o 
 -11   2   1      338.48      369.84     17.00 o 
 -10   2   1       48.38       46.67      8.64 o 
  -9   2   1      193.10      243.92     11.04 o 
  -8   2   1       42.02       41.97      6.78 o 
  -7   2   1        9.88        3.22      8.53 o 
  -6   2   1       10.45       20.71      4.97 o 
  -5   2   1      298.26      269.77      8.74 o 
  -4   2   1    12707.15    13299.32     95.15 o 
  -3   2   1     5698.88     5537.38     57.11 o 
  -2   2   1     4716.89     5540.17     52.52 o 
  -1   2   1     9461.97     9906.81     66.08 o 
   0   2   1     9142.17     8513.37     60.61 o 
   1   2   1     3108.04     3290.19     39.51 o 
   2   2   1     9261.64     9147.68     70.89 o 
   3   2   1      715.80      817.01     23.77 o 
   4   2   1      974.40      934.63     27.82 o 
   5   2   1       81.46       79.03      5.96 o 
   6   2   1       36.16       35.20      5.08 o 
   7   2   1      260.61      253.15     10.27 o 
   8   2   1       47.50       46.13      6.72 o 
   9   2   1      127.24      141.99      9.46 o 
  10   2   1       92.56       83.95     10.27 o 
  11   2   1        0.01       16.78     10.71 o 
  12   2   1       20.14       31.26      7.32 o 
  13   2   1        5.44      -13.66     18.47 o 
  14   2   1        3.04       -2.51     17.16 o 
  15   2   1        0.06      -13.66     20.28 o 
  16   2   1        3.44       32.85     20.50 o 
  17   2   1        4.36       19.51     26.40 o 
 -17   3   1        5.83       28.37     26.18 o 
 -16   3   1        1.08       -5.79     20.88 o 
 -15   3   1       15.99       10.60     20.22 o 
 -14   3   1        1.77        6.23      9.67 o 
 -13   3   1        9.32        4.43     15.69 o 
 -12   3   1      146.04      156.64     13.72 o 
 -11   3   1      115.46      133.63     12.35 o 
 -10   3   1      104.20       87.17     10.82 o 
  -9   3   1       73.82       97.88      9.46 o 
  -8   3   1        3.17       11.97     11.48 o 
  -7   3   1     1503.16     1640.31     47.17 o 
  -6   3   1      262.66      275.84     10.38 o 
  -5   3   1     1452.83     1575.39     40.55 o 
  -4   3   1      447.32      408.43     11.64 o 
  -3   3   1     3801.30     4226.08     57.44 o 
  -2   3   1        2.43      124.34      6.12 o 
  -1   3   1      146.53      145.65      5.96 o 
   0   3   1     6908.05     6307.45     64.11 o 
   1   3   1       61.08       89.69      5.19 o 
   2   3   1      226.35      230.64      7.49 o 
   3   3   1     1775.43     1716.23     37.93 o 
   4   3   1     1462.82     1365.90     36.29 o 
   5   3   1       84.93       72.80      6.07 o 
   6   3   1      283.29      265.12     10.55 o 
   7   3   1      648.09      628.84     18.09 o 
   8   3   1      346.42      386.84     14.43 o 
   9   3   1      103.09      115.76     10.06 o 
  10   3   1       21.20       12.41     15.74 o 
  11   3   1        3.03        7.82     10.33 o 
  12   3   1        0.28       12.90     12.90 o 
  13   3   1       22.52       14.16     20.06 o 
  14   3   1        1.84        7.76     19.51 o 
  15   3   1        1.88       -2.84     20.55 o 
  16   3   1        4.58        9.18     19.18 o 
 -17   4   1        3.93       29.35     14.92 o 
 -16   4   1       11.38        9.02     23.88 o 
 -15   4   1        7.79       -5.52     21.10 o 
 -14   4   1       36.13       20.39     20.06 o 
 -13   4   1       39.28       48.04     10.22 o 
 -12   4   1       29.61       37.82      9.13 o 
 -11   4   1       71.77       69.63     10.99 o 
 -10   4   1      605.14      609.00     20.77 o 
  -9   4   1        0.51       -3.22     14.10 o 
  -8   4   1      526.89      526.04     17.38 o 
  -7   4   1      224.17      199.38     10.77 o 
  -6   4   1      526.82      516.42     16.23 o 
  -5   4   1      624.48      622.28     18.25 o 
  -4   4   1     2666.66     2617.52     53.78 o 
  -3   4   1      459.80      475.43     14.59 o 
  -2   4   1       71.18       78.15      6.07 o 
  -1   4   1        0.97        5.90      6.89 o 
   0   4   1       14.55        7.65      3.66 o 
   1   4   1      186.63      193.75      7.98 o 
   2   4   1       49.03       38.64      4.86 o 
   3   4   1       12.54       13.66      3.77 o 
   4   4   1     1827.54     1710.11     44.87 o 
   5   4   1     1926.80     1955.28     50.39 o 
   6   4   1        0.63        6.45      9.89 o 
   7   4   1      281.53      302.89     13.01 o 
   8   4   1      572.06      622.94     18.31 o 
   9   4   1       84.62       79.79     10.77 o 
  10   4   1       45.90       38.97      9.07 o 
  11   4   1       27.79       46.24      9.40 o 
  12   4   1       18.25       -2.30     19.89 o 
  13   4   1        8.87       12.41     20.00 o 
  14   4   1       27.66       27.00     21.59 o 
  15   4   1       10.27       34.38     11.04 o 
  16   4   1        2.28      -25.03     25.03 o 
 -16   5   1       14.41       -6.29     22.74 o 
 -15   5   1        0.70       -5.85     24.43 o 
 -14   5   1        1.01       -5.41     20.50 o 
 -13   5   1        9.00       19.89     20.50 o 
 -12   5   1       33.37       18.31     11.15 o 
 -11   5   1       12.69        8.42     16.01 o 
 -10   5   1       76.27       77.39     11.42 o 
  -9   5   1      477.16      430.94     18.69 o 
  -8   5   1      428.37      421.92     16.67 o 
  -7   5   1       12.67       15.03     14.10 o 
  -6   5   1      162.64      170.79     10.82 o 
  -5   5   1     1353.70     1253.37     36.51 o 
  -4   5   1      114.35      131.22      8.69 o 
  -3   5   1       93.15      112.26      7.27 o 
  -2   5   1      507.26      459.91     14.48 o 
  -1   5   1      133.31      140.24      7.76 o 
   0   5   1        5.22       10.66      8.53 o 
   1   5   1       20.35       36.78      5.68 o 
   2   5   1      145.46      185.60      8.96 o 
   3   5   1      160.26      196.26      9.67 o 
   4   5   1      500.99      464.06     14.05 o 
   5   5   1       29.76       -9.51     12.35 o 
   6   5   1      754.00      692.13     20.28 o 
   7   5   1      293.54      294.86     14.16 o 
   8   5   1       26.23       33.67      8.74 o 
   9   5   1      329.42      334.81     15.96 o 
  10   5   1      110.58      128.27     11.53 o 
  11   5   1        3.10       13.99      8.03 o 
  12   5   1       19.99      -21.81     24.10 o 
  13   5   1        0.02        2.62     19.46 o 
  14   5   1        0.88        0.00     19.73 o 
  15   5   1        1.64        6.18     23.06 o 
 -15   6   1       21.38      -28.04     28.04 o 
 -14   6   1        6.93      -11.48     23.72 o 
 -13   6   1       24.12       -7.98     24.87 o 
 -12   6   1        0.29       -2.46     19.95 o 
 -11   6   1      103.69      102.80     12.52 o 
 -10   6   1        2.05        4.26     20.39 o 
  -9   6   1        4.64      -18.91     18.91 o 
  -8   6   1       15.31       20.44      8.85 o 
  -7   6   1     3485.32     3186.79     80.07 o 
  -6   6   1      193.66      172.81     11.70 o 
  -5   6   1      562.91      563.86     18.20 o 
  -4   6   1      504.02      474.77     15.69 o 
  -3   6   1      107.90      118.11      9.29 o 
  -2   6   1        0.37       -9.29     10.17 o 
  -1   6   1        2.52        7.82      9.56 o 
   0   6   1      174.52      168.72      9.56 o 
   1   6   1       68.71       71.54      6.29 o 
   2   6   1      112.18      106.36      8.74 o 
   3   6   1        5.78       12.68     10.60 o 
   4   6   1       11.63        7.38     15.30 o 
   5   6   1      810.57      752.58     21.97 o 
   6   6   1      162.07      129.09     10.33 o 
   7   6   1       60.62       77.33      9.35 o 
   8   6   1      512.36      519.15     19.40 o 
   9   6   1        0.68       -4.15     16.61 o 
  10   6   1       60.24       56.89     11.59 o 
  11   6   1      100.99       94.44     12.95 o 
  12   6   1       17.71       36.45     23.28 o 
  13   6   1       18.62       -8.42     24.32 o 
  14   6   1        0.01      -15.14     21.15 o 
  15   6   1        2.10       32.57     24.81 o 
 -15   7   1       11.60       -3.28     22.68 o 
 -14   7   1        2.03       -3.06     24.87 o 
 -13   7   1        8.06        5.74     21.53 o 
 -12   7   1       28.47       39.13     12.41 o 
 -11   7   1        1.91       15.03     17.38 o 
 -10   7   1        5.00       -4.70     19.62 o 
  -9   7   1      185.94      177.51     14.92 o 
  -8   7   1      169.69      160.74     14.16 o 
  -7   7   1      208.34      213.48     15.30 o 
  -6   7   1      561.16      513.47     19.89 o 
  -5   7   1       43.02       35.42      8.53 o 
  -4   7   1       72.16       64.55      9.62 o 
  -3   7   1       28.78       19.89      7.10 o 
  -2   7   1       20.99       15.79      6.72 o 
  -1   7   1        0.63        0.00     11.42 o 
   0   7   1       64.65       86.19      9.02 o 
   1   7   1        1.58        0.00     10.17 o 
   2   7   1        8.78       17.65     10.99 o 
   3   7   1      185.02      181.01     11.97 o 
   4   7   1        2.28       10.33     12.68 o 
   5   7   1        8.25       -1.80     14.54 o 
   6   7   1      197.30      231.40     14.48 o 
   7   7   1      226.42      191.12     14.32 o 
   8   7   1        0.50       -6.45     17.87 o 
   9   7   1      126.72      128.54     13.12 o 
  10   7   1       68.68       70.83     11.86 o 
  11   7   1        0.37      -13.12     19.51 o 
  12   7   1       34.08       36.62     21.97 o 
  13   7   1        2.54      -26.67     26.67 o 
  14   7   1        0.58      -26.83     26.83 o 
 -13   8   1        0.07       18.75     18.75 o 
 -12   8   1        0.39      -17.60     24.87 o 
 -11   8   1        0.44       22.03     17.00 o 
 -10   8   1      212.73      210.47     16.67 o 
  -9   8   1        0.76       12.24     20.60 o 
  -8   8   1      404.46      393.56     19.73 o 
  -7   8   1        2.99       -4.37     18.36 o 
  -6   8   1      155.55      166.53     14.48 o 
  -5   8   1      671.65      645.13     22.68 o 
  -4   8   1      157.11      166.91     13.34 o 
  -3   8   1        3.11       15.08     15.58 o 
  -2   8   1      155.47      176.59     13.17 o 
  -1   8   1      179.98      202.44     13.77 o 
   0   8   1       13.49       14.65     15.08 o 
   1   8   1        5.87        5.52     12.35 o 
   2   8   1      191.32      167.02     12.73 o 
   3   8   1        0.12      -15.74     15.74 o 
   4   8   1      198.11      194.13     14.05 o 
   5   8   1      154.69      159.53     14.05 o 
   6   8   1      175.19      194.78     14.16 o 
   7   8   1       21.08       26.67      9.78 o 
   8   8   1       99.71      107.83     13.17 o 
   9   8   1       60.25       94.55     11.64 o 
  10   8   1        0.96       21.64     21.26 o 
  11   8   1       54.06       60.77     12.95 o 
  12   8   1        4.05       27.55     20.55 o 
  13   8   1        0.00      -16.29     21.37 o 
 -12   9   1        6.37       16.01     20.55 o 
 -11   9   1       16.81       18.20     26.78 o 
 -10   9   1       17.93      -22.95     24.05 o 
  -9   9   1       15.03       21.81     23.45 o 
  -8   9   1        2.88       13.01     20.93 o 
  -7   9   1       43.96       34.76     21.37 o 
  -6   9   1       26.07        4.75     20.50 o 
  -5   9   1      196.14      221.46     15.85 o 
  -4   9   1        1.31      -19.73     19.73 o 
  -3   9   1       83.04       75.37     12.79 o 
  -2   9   1      193.36      218.78     14.98 o 
  -1   9   1       40.62       58.92     10.33 o 
   0   9   1       30.48       25.47     18.75 o 
   1   9   1      318.21      338.30     17.93 o 
   2   9   1       68.47       60.06     11.70 o 
   3   9   1       95.93      101.22     12.84 o 
   4   9   1       62.19       25.03     24.81 o 
   5   9   1        6.02       14.16     19.13 o 
   6   9   1        0.61       17.16     13.66 o 
   7   9   1        8.37        2.57     15.58 o 
   8   9   1        1.53        0.00     18.58 o 
   9   9   1        2.69      -25.41     25.41 o 
  10   9   1       30.49       65.53     12.62 o 
  11   9   1        0.42       -3.17     24.21 o 
 -10  10   1        0.21        6.34     22.46 o 
  -9  10   1        0.03      -25.96     25.96 o 
  -8  10   1       18.58       20.77     12.24 o 
  -7  10   1       50.18       44.71     13.99 o 
  -6  10   1       10.41      -20.55     20.55 o 
  -5  10   1        0.91      -20.44     20.44 o 
  -4  10   1       38.69       45.14     12.13 o 
  -3  10   1        8.90       30.00     19.35 o 
  -2  10   1      148.83      185.88     15.41 o 
  -1  10   1       53.26       55.20     12.13 o 
   0  10   1       45.79       47.49     11.75 o 
   1  10   1      280.78      285.67     19.18 o 
   2  10   1       68.83       88.10     12.13 o 
   3  10   1       12.67       27.49     10.38 o 
   4  10   1       51.83       79.30     12.13 o 
   5  10   1       57.44       45.80     13.88 o 
   6  10   1        0.12        2.79     20.50 o 
   7  10   1        9.22       -8.64     22.79 o 
   8  10   1       10.96       14.98     21.81 o 
   9  10   1       23.60       12.52     25.09 o 
  10  10   1        2.46      -27.49     27.49 o 
  -8  11   1        3.00       16.23     24.92 o 
  -7  11   1        0.11      -31.37     31.37 o 
  -6  11   1        8.94      -24.32     24.32 o 
  -5  11   1        5.55      -20.71     24.92 o 
  -4  11   1        5.82       14.48     19.84 o 
  -3  11   1        2.09      -17.05     22.03 o 
  -2  11   1       22.30       45.74     12.68 o 
  -1  11   1       23.81       13.94     23.50 o 
   0  11   1      125.02      141.06     16.94 o 
   1  11   1        2.51       11.20     16.34 o 
   2  11   1       10.75       33.17     10.27 o 
   3  11   1       24.58       14.37     26.23 o 
   4  11   1        4.03        5.85     21.97 o 
   5  11   1        2.80       12.08     20.44 o 
   6  11   1       11.62       24.81     20.60 o 
   7  11   1        1.10       -9.62     26.67 o 
 -17   0   2        2.32       -2.95     23.66 o 
 -16   0   2       61.12       54.54     12.73 o 
 -15   0   2       24.22        7.38     22.08 o 
 -14   0   2      305.79      361.42     19.51 o 
 -13   0   2      126.31      151.99     13.01 o 
 -12   0   2      222.63      279.50     14.54 o 
 -11   0   2       10.19      -13.88     13.88 o 
 -10   0   2      192.85      228.83     11.97 o 
  -9   0   2       76.85       78.70      7.49 o 
  -8   0   2       48.46       54.05      6.01 o 
  -7   0   2      609.18      570.20     15.85 o 
  -6   0   2     1830.25     1916.15     40.72 o 
  -5   0   2        0.13        2.68      6.29 o 
  -4   0   2      154.75      146.25      5.36 o 
  -3   0   2    10439.62    10936.05     68.15 o 
  -2   0   2    12761.31    13431.63     66.13 o 
  -1   0   2     1980.11     2421.09     25.69 o 
   0   0   2    12432.20    11271.95     56.46 o 
   1   0   2    33686.88    29633.38    102.80 o 
   2   0   2      340.84      269.39      8.31 o 
   3   0   2     2185.81     2097.87     35.85 o 
   4   0   2      788.27      854.12     25.41 o 
   5   0   2      246.43      271.19      8.91 o 
   6   0   2     1403.54     1594.30     43.50 o 
   7   0   2      723.54      844.89     23.77 o 
   8   0   2       41.11       50.39      6.89 o 
   9   0   2       55.02       62.96      7.71 o 
  10   0   2      295.00      279.50     14.43 o 
  11   0   2       34.43       63.02      8.80 o 
  12   0   2       89.94       93.18     11.31 o 
  13   0   2      190.95      133.08     15.19 o 
  14   0   2       22.83       22.46     10.55 o 
  15   0   2       10.91       13.88     25.30 o 
  16   0   2       41.16        6.07     26.07 o 
  17   0   2        4.48        0.00     21.37 o 
 -17   1   2        0.60        2.95     23.06 o 
 -16   1   2       48.12       40.55     26.07 o 
 -15   1   2       29.66        7.38     23.77 o 
 -14   1   2        1.11       12.19      9.46 o 
 -13   1   2      236.56      230.53     16.23 o 
 -12   1   2      276.22      286.93     17.11 o 
 -11   1   2        6.95        0.00     14.54 o 
 -10   1   2        3.22       -8.80     11.37 o 
  -9   1   2        0.16       10.38      7.32 o 
  -8   1   2        0.04        9.07      8.47 o 
  -7   1   2     1828.19     2017.81     47.22 o 
  -6   1   2      838.50     1078.75     31.70 o 
  -5   1   2      378.75      461.60     13.66 o 
  -4   1   2     7805.72     8034.82     68.75 o 
  -3   1   2      840.38      810.35     19.84 o 
  -2   1   2      175.41      216.70      6.34 o 
  -1   1   2     2488.70     2373.76     28.47 o 
   0   1   2      681.62      747.77     16.51 o 
   1   1   2       42.20       35.14      3.12 o 
   2   1   2     5381.87     5409.60     52.74 o 
   3   1   2     1755.89     1898.11     34.92 o 
   4   1   2      271.70      263.10      8.47 o 
   5   1   2     1110.38     1142.64     33.17 o 
   6   1   2        7.22        9.78      4.54 o 
   7   1   2       16.72        9.51     10.27 o 
   8   1   2       56.03       61.21      7.10 o 
   9   1   2       37.18       43.67      7.54 o 
  10   1   2        0.26       15.41     12.90 o 
  11   1   2       87.04       84.28     11.04 o 
  12   1   2      110.53      117.40     11.91 o 
  13   1   2        1.13       -4.65     15.74 o 
  14   1   2       25.08       10.22     19.46 o 
  15   1   2       19.14       -2.79     22.52 o 
  16   1   2        0.94      -18.31     23.61 o 
 -17   2   2       83.04       82.09     18.96 o 
 -16   2   2       33.69       24.76     22.90 o 
 -15   2   2       86.60       84.17     14.16 o 
 -14   2   2        3.21      -18.20     18.20 o 
 -13   2   2        6.81        4.15     19.35 o 
 -12   2   2      100.45      105.04     12.19 o 
 -11   2   2      168.05      187.79     12.73 o 
 -10   2   2      116.19      119.14      9.78 o 
  -9   2   2       66.95       63.18      7.65 o 
  -8   2   2      324.41      382.96     12.73 o 
  -7   2   2      328.59      394.93     12.57 o 
  -6   2   2      167.22      171.61      8.14 o 
  -5   2   2      482.83      518.66     15.30 o 
  -4   2   2     1723.14     1733.55     35.31 o 
  -3   2   2     6583.07     6847.42     64.22 o 
  -2   2   2     9165.56     9372.14     70.56 o 
  -1   2   2     1248.38     1176.69     24.38 o 
   0   2   2     8857.18     8367.94     64.76 o 
   1   2   2     2369.82     2289.71     35.42 o 
   2   2   2       39.61       55.64      4.48 o 
   3   2   2      703.59      547.30     17.16 o 
   4   2   2      208.39      178.12      7.65 o 
   5   2   2     2208.23     2454.16     50.83 o 
   6   2   2       10.73        7.76      8.64 o 
   7   2   2     1470.94     1552.43     38.37 o 
   8   2   2       29.45       27.49      5.90 o 
   9   2   2      399.21      422.91     15.69 o 
  10   2   2      114.85      105.86     10.38 o 
  11   2   2       61.82       53.67      9.78 o 
  12   2   2       15.05       20.99      9.51 o 
  13   2   2       95.69       96.30     12.08 o 
  14   2   2       29.12       20.82     19.46 o 
  15   2   2       18.23       32.46     10.06 o 
  16   2   2        8.21       18.58     20.06 o 
 -17   3   2       34.92       37.00     14.70 o 
 -16   3   2        6.30       24.32     11.91 o 
 -15   3   2        1.32       20.06     10.55 o 
 -14   3   2       84.60       57.06     13.34 o 
 -13   3   2        2.07        8.69     16.51 o 
 -12   3   2       32.97        9.84     19.84 o 
 -11   3   2        4.41        7.16     14.32 o 
 -10   3   2     1034.50     1075.36     33.01 o 
  -9   3   2      102.62       93.51      9.24 o 
  -8   3   2      417.73      442.69     14.32 o 
  -7   3   2      176.96      188.50      9.62 o 
  -6   3   2     4950.67     4859.18     74.77 o 
  -5   3   2      364.66      356.34     11.70 o 
  -4   3   2      971.34     1122.20     31.43 o 
  -3   3   2     3103.47     3108.25     49.95 o 
  -2   3   2      387.22      396.02     11.20 o 
  -1   3   2     2871.73     2608.50     42.68 o 
   0   3   2     5016.37     4759.44     57.99 o 
   1   3   2     1726.21     1885.98     38.09 o 
   2   3   2      476.43      687.60     19.57 o 
   3   3   2        8.63        7.76      6.18 o 
   4   3   2       28.87       37.49      5.25 o 
   5   3   2      855.63      967.64     28.09 o 
   6   3   2      214.91      186.64     10.00 o 
   7   3   2      299.10      293.98     13.12 o 
   8   3   2      335.98      337.27     14.59 o 
   9   3   2       80.81       99.20      9.29 o 
  10   3   2       99.07       92.15     11.31 o 
  11   3   2      149.23      140.62     12.46 o 
  12   3   2        8.89      -11.20     17.54 o 
  13   3   2        4.85       14.76     17.00 o 
  14   3   2       33.01       45.25     12.57 o 
  15   3   2       20.08       27.55     11.86 o 
  16   3   2        3.77      -22.24     24.38 o 
 -17   4   2       12.50       12.79     30.00 o 
 -16   4   2       14.55       36.34     13.23 o 
 -15   4   2       30.47       27.16     12.57 o 
 -14   4   2       27.72       34.21     11.42 o 
 -13   4   2       31.21       24.81     10.88 o 
 -12   4   2       14.91       14.65     19.29 o 
 -11   4   2        1.73        7.65     15.30 o 
 -10   4   2      255.84      233.64     14.54 o 
  -9   4   2      652.93      649.88     19.73 o 
  -8   4   2       34.85       33.39      7.32 o 
  -7   4   2      137.46      124.50      8.85 o 
  -6   4   2     5452.18     5704.56     86.41 o 
  -5   4   2     2773.11     2706.88     57.66 o 
  -4   4   2       35.78       39.68      5.90 o 
  -3   4   2     1048.07     1226.64     35.91 o 
  -2   4   2       27.22       30.17      4.86 o 
  -1   4   2      141.16      127.40      6.83 o 
   0   4   2      328.84      274.52      9.51 o 
   1   4   2      898.06      931.13     25.69 o 
   2   4   2      284.91      290.43      9.89 o 
   3   4   2      246.76      265.40     10.11 o 
   4   4   2       15.59       28.04      5.25 o 
   5   4   2      845.81      830.57     24.76 o 
   6   4   2      200.98      235.99     11.48 o 
   7   4   2       48.17       44.00      7.76 o 
   8   4   2       27.28       33.34      7.27 o 
   9   4   2      254.22      239.55     13.72 o 
  10   4   2      339.16      375.52     17.22 o 
  11   4   2        0.74       -8.64     16.18 o 
  12   4   2       55.35       47.88     11.64 o 
  13   4   2       41.17       25.74     23.28 o 
  14   4   2        0.45        2.79     17.00 o 
  15   4   2        1.54       -9.13     21.70 o 
  16   4   2       12.66       36.18     13.01 o 
 -16   5   2        8.72      -24.38     24.38 o 
 -15   5   2        6.28      -11.42     20.22 o 
 -14   5   2        0.96       -2.24     10.38 o 
 -13   5   2       42.98       41.81     11.20 o 
 -12   5   2       12.92       24.70     17.27 o 
 -11   5   2      343.63      350.98     18.31 o 
 -10   5   2      310.98      267.53     16.29 o 
  -9   5   2      453.26      433.95     18.14 o 
  -8   5   2      161.66      144.78     12.68 o 
  -7   5   2      403.48      364.32     14.76 o 
  -6   5   2        5.61       11.04      9.13 o 
  -5   5   2        0.92       12.52      4.97 o 
  -4   5   2        0.62       -2.40      8.69 o 
  -3   5   2      256.26      201.67      9.84 o 
  -2   5   2        0.16       11.09      7.54 o 
  -1   5   2      121.06      130.51      7.92 o 
   0   5   2      213.90      206.54      9.51 o 
   1   5   2       75.97       99.74      7.21 o 
   2   5   2        0.95        5.85      7.49 o 
   3   5   2      383.12      392.25     13.66 o 
   4   5   2        2.14       -7.92     10.71 o 
   5   5   2      273.98      290.48     12.90 o 
   6   5   2        0.02      -12.73     12.73 o 
   7   5   2       15.01       14.98     11.86 o 
   8   5   2      111.94       87.17      9.95 o 
   9   5   2       57.34       50.99      9.24 o 
  10   5   2        8.02       13.99      8.42 o 
  11   5   2      100.34       86.63     11.86 o 
  12   5   2       30.20       -2.51     20.22 o 
  13   5   2        3.21       -5.47     10.93 o 
  14   5   2        9.37       -2.95     18.86 o 
  15   5   2        0.01       22.30     19.35 o 
 -16   6   2        3.01      -13.06     26.94 o 
 -15   6   2        0.00       -9.13     22.95 o 
 -14   6   2        1.04      -23.12     23.12 o 
 -13   6   2        5.40      -23.72     23.72 o 
 -12   6   2        2.89       17.00     15.96 o 
 -11   6   2       68.00       63.78     12.68 o 
 -10   6   2       96.97      122.04     12.35 o 
  -9   6   2       46.77       19.46     16.29 o 
  -8   6   2      972.03      862.54     24.21 o 
  -7   6   2      517.76      517.57     18.86 o 
  -6   6   2      226.56      229.11     12.52 o 
  -5   6   2       15.17       10.55     12.84 o 
  -4   6   2      344.78      307.64     13.50 o 
  -3   6   2      365.61      316.22     13.34 o 
  -2   6   2       11.58       -1.37     10.33 o 
  -1   6   2       34.40       32.25      6.39 o 
   0   6   2       35.07       51.70      6.67 o 
   1   6   2       32.72       20.88      6.29 o 
   2   6   2        4.18       -7.00      9.13 o 
   3   6   2       35.67       32.46      7.76 o 
   4   6   2      189.77      187.52     10.77 o 
   5   6   2        4.83       11.37     13.34 o 
   6   6   2       97.60       94.22     10.22 o 
   7   6   2       59.47       50.99      9.18 o 
   8   6   2       13.47       23.39      8.14 o 
   9   6   2       38.18       21.53     21.53 o 
  10   6   2       11.42        2.30     18.09 o 
  11   6   2        0.18       14.98     17.33 o 
  12   6   2       16.66       10.77     24.38 o 
  13   6   2        0.49       14.48     15.63 o 
  14   6   2        0.44       -6.23     24.98 o 
 -15   7   2        7.45       22.74     24.10 o 
 -14   7   2        9.17      -18.20     26.78 o 
 -13   7   2        0.07      -17.00     21.97 o 
 -12   7   2        1.95        5.30     17.54 o 
 -11   7   2       66.46       45.91     12.46 o 
 -10   7   2      280.43      286.93     18.04 o 
  -9   7   2      129.31       88.65     12.95 o 
  -8   7   2        5.58        2.02     18.80 o 
  -7   7   2       22.06       -5.79     21.37 o 
  -6   7   2       45.60       51.65      8.74 o 
  -5   7   2       32.38       61.76      8.42 o 
  -4   7   2        9.64       -1.69     15.25 o 
  -3   7   2       12.07       -3.28     12.41 o 
  -2   7   2        3.83       -7.98     13.06 o 
  -1   7   2        6.09        3.17     13.01 o 
   0   7   2      198.36      152.37     10.55 o 
   1   7   2       90.75       86.57      9.24 o 
   2   7   2      498.25      466.52     17.33 o 
   3   7   2        0.37        5.08     14.10 o 
   4   7   2       13.15       -7.10     15.85 o 
   5   7   2       67.32       79.25      9.13 o 
   6   7   2        1.29        6.72      7.65 o 
   7   7   2        3.91       12.52     13.50 o 
   8   7   2        2.30      -18.58     18.58 o 
   9   7   2        3.53        2.35     18.53 o 
  10   7   2        0.23      -17.38     17.38 o 
  11   7   2        0.34       -5.41     18.42 o 
  12   7   2        2.09       20.33     22.68 o 
  13   7   2        0.00      -23.50     23.50 o 
 -14   8   2        1.33      -19.68     26.62 o 
 -13   8   2        5.26      -12.30     20.39 o 
 -12   8   2        0.01        0.00     24.54 o 
 -11   8   2       48.60       12.46     12.57 o 
 -10   8   2        0.24        5.14     19.18 o 
  -9   8   2      183.70      174.40     15.52 o 
  -8   8   2      130.05      116.74     12.19 o 
  -7   8   2        2.08       10.93     15.90 o 
  -6   8   2       16.54       16.12      8.96 o 
  -5   8   2      191.19      193.91     13.88 o 
  -4   8   2       57.10       52.74     10.60 o 
  -3   8   2        0.52      -11.37     13.12 o 
  -2   8   2       72.61       82.58     10.82 o 
  -1   8   2        0.30       -3.72     10.77 o 
   0   8   2       11.29       11.15     13.61 o 
   1   8   2       62.63       67.50      9.29 o 
   2   8   2       12.97        0.00     13.23 o 
   3   8   2      120.88      137.56     11.91 o 
   4   8   2       49.40       53.51     10.71 o 
   5   8   2        1.84       21.21     16.18 o 
   6   8   2       28.27       23.50      9.84 o 
   7   8   2       41.54       51.48     10.06 o 
   8   8   2        0.15      -14.81     16.01 o 
   9   8   2        3.91       10.49     15.25 o 
  10   8   2        1.82       22.24     15.74 o 
  11   8   2        0.09       -8.85     19.84 o 
  12   8   2        2.21       31.48     21.37 o 
 -12   9   2        2.66      -12.68     23.66 o 
 -11   9   2        5.76      -11.97     23.61 o 
 -10   9   2        5.32       21.10     10.38 o 
  -9   9   2        4.15      -16.23     22.95 o 
  -8   9   2        7.76       10.33     19.62 o 
  -7   9   2        1.08       24.70     19.73 o 
  -6   9   2       24.31       -2.35     18.25 o 
  -5   9   2        0.09        6.89     16.40 o 
  -4   9   2       12.96        5.74      9.56 o 
  -3   9   2        0.10       -4.37     17.49 o 
  -2   9   2      171.94      220.80     14.32 o 
  -1   9   2        0.09        0.00     16.61 o 
   0   9   2       26.46       49.13      9.89 o 
   1   9   2        0.81       -2.19     17.49 o 
   2   9   2        1.71      -19.57     19.57 o 
   3   9   2       39.76       18.04     16.89 o 
   4   9   2       23.94        9.29     16.78 o 
   5   9   2        4.56      -12.02     17.87 o 
   6   9   2        0.48        5.03     14.21 o 
   7   9   2        1.19       -2.62     15.52 o 
   8   9   2        1.60      -22.03     22.03 o 
   9   9   2       18.11       17.38     18.80 o 
  10   9   2        2.03       12.24     23.28 o 
  11   9   2        0.16      -16.18     26.45 o 
 -11  10   2       15.20       28.64     14.10 o 
 -10  10   2        0.48       -9.46     21.15 o 
  -9  10   2        0.90       -9.02     21.53 o 
  -8  10   2        0.42       10.71      9.51 o 
  -7  10   2        0.07        6.34     11.09 o 
  -6  10   2        2.92      -22.19     22.19 o 
  -5  10   2       13.44        5.25     22.46 o 
  -4  10   2        0.68       20.44     16.94 o 
  -3  10   2       94.87      110.29     12.95 o 
  -2  10   2        6.88        7.43     16.61 o 
  -1  10   2        0.89       -7.38     19.57 o 
   0  10   2        2.73       14.81     19.13 o 
   1  10   2        0.48      -23.72     23.72 o 
   2  10   2        0.25      -20.33     20.33 o 
   3  10   2        4.27       18.04     16.89 o 
   4  10   2        0.16      -18.47     20.28 o 
   5  10   2        3.46       10.88     19.62 o 
   6  10   2        0.92       22.57     17.38 o 
   7  10   2        0.56      -14.65     19.24 o 
   8  10   2       21.32       35.69     12.46 o 
   9  10   2        2.58      -26.40     26.40 o 
  -8  11   2        0.13        0.00     26.23 o 
  -7  11   2        4.36       31.21     23.77 o 
  -6  11   2        5.23      -18.20     28.75 o 
  -5  11   2        0.39      -22.52     22.52 o 
  -4  11   2       15.57        5.79     24.92 o 
  -3  11   2        0.77       -3.28     11.53 o 
  -2  11   2        9.97       19.78     22.03 o 
  -1  11   2       50.20       39.35     24.16 o 
   0  11   2        0.83      -16.89     23.88 o 
   1  11   2        0.88       -5.68     20.44 o 
   2  11   2       11.97       20.06     18.80 o 
   3  11   2       11.80       17.49     21.42 o 
   4  11   2        0.08       -5.96     22.74 o 
   5  11   2        0.11      -12.24     24.10 o 
   6  11   2        4.25       22.13     22.13 o 
   7  11   2       12.04       -3.28     20.93 o 
 -17   1   3       61.53       34.81     30.99 o 
 -16   1   3       17.27       10.66     23.17 o 
 -15   1   3       52.93       52.69     11.86 o 
 -14   1   3      294.43      233.97     18.53 o 
 -13   1   3       14.02       26.02     18.47 o 
 -12   1   3       15.13       18.04     15.74 o 
 -11   1   3        0.06        3.22     12.13 o 
 -10   1   3      227.68      222.66     11.97 o 
  -9   1   3       55.08       47.38      6.89 o 
  -8   1   3       74.12       74.93      6.78 o 
  -7   1   3     1802.75     2178.87     47.88 o 
  -6   1   3      859.30     1037.38     31.04 o 
  -5   1   3      144.06      175.98      6.72 o 
  -4   1   3        0.68        2.46      6.01 o 
  -3   1   3     1519.46     1597.68     29.73 o 
  -2   1   3      719.20      758.70     19.29 o 
  -1   1   3      467.80      498.55     12.95 o 
   0   1   3      159.42      177.95      5.41 o 
   1   1   3       49.42       51.05      3.66 o 
   2   1   3        2.16       -5.79      5.79 o 
   3   1   3      482.48      486.47     14.10 o 
   4   1   3     4398.49     4249.09     62.47 o 
   5   1   3     1937.36     1931.84     46.35 o 
   6   1   3      136.36      160.13      8.64 o 
   7   1   3       74.03       72.69      7.16 o 
   8   1   3       13.08       14.54     10.49 o 
   9   1   3       89.19       92.64      9.40 o 
  10   1   3       37.61       15.03      9.07 o 
  11   1   3        2.25        2.02     14.92 o 
  12   1   3        3.79       15.52     14.54 o 
  13   1   3       10.36        2.46     19.02 o 
  14   1   3        8.12        5.36     16.45 o 
  15   1   3       22.31       -2.90     18.64 o 
  16   1   3        3.82      -22.19     26.73 o 
 -17   2   3        2.18      -11.81     28.31 o 
 -16   2   3        1.95        0.00     20.99 o 
 -15   2   3        8.05       -7.43     20.55 o 
 -14   2   3       39.31       11.31     24.65 o 
 -13   2   3      323.23      347.16     18.53 o 
 -12   2   3        4.11        0.00     15.08 o 
 -11   2   3      137.91      160.03     11.86 o 
 -10   2   3      195.06      216.05     12.02 o 
  -9   2   3      158.60      188.45     10.60 o 
  -8   2   3      220.36      222.11     10.71 o 
  -7   2   3     1173.63     1230.09     31.15 o 
  -6   2   3     1069.49     1173.03     28.86 o 
  -5   2   3      394.99      415.37     12.79 o 
  -4   2   3     1158.46     1384.75     32.68 o 
  -3   2   3     1271.08     1475.81     31.59 o 
  -2   2   3     1127.61      985.57     24.76 o 
  -1   2   3      691.68      630.81     16.34 o 
   0   2   3      898.52      599.71     16.18 o 
   1   2   3      163.54      113.08      5.30 o 
   2   2   3       12.49       21.37      3.83 o 
   3   2   3     4403.27     4182.74     60.17 o 
   4   2   3       91.94      111.27      6.56 o 
   5   2   3     1482.68     1584.08     43.01 o 
   6   2   3      505.34      514.89     15.96 o 
   7   2   3        8.11        4.04      9.07 o 
   8   2   3        4.39       -9.07     12.30 o 
   9   2   3        0.25        8.42     11.53 o 
  10   2   3        0.00        0.00     10.22 o 
  11   2   3        0.46       -8.25     16.23 o 
  12   2   3       10.25        0.00     16.67 o 
  13   2   3       10.36      -12.41     16.29 o 
  14   2   3       30.13       32.63     12.62 o 
  15   2   3        0.29      -24.43     24.43 o 
  16   2   3        0.02      -23.23     23.23 o 
 -17   3   3       18.48       27.27     20.33 o 
 -16   3   3        0.11        5.57     23.01 o 
 -15   3   3       25.97       35.85     22.90 o 
 -14   3   3        5.46        4.70     15.52 o 
 -13   3   3      468.79      396.46     20.39 o 
 -12   3   3       69.14       77.88     11.97 o 
 -11   3   3       50.73       43.45      9.46 o 
 -10   3   3      144.55      163.69     11.64 o 
  -9   3   3     1199.80     1304.85     38.80 o 
  -8   3   3       27.95       33.45      6.89 o 
  -7   3   3      234.18      202.33     10.11 o 
  -6   3   3      676.70      743.23     21.97 o 
  -5   3   3       11.14        4.75      8.91 o 
  -4   3   3      242.61      281.96      9.29 o 
  -3   3   3      157.58      125.70      6.72 o 
  -2   3   3     2159.00     2154.82     41.70 o 
  -1   3   3       56.83       65.75      4.97 o 
   0   3   3     1164.77     1197.35     31.37 o 
   1   3   3      115.32      120.84      6.29 o 
   2   3   3     3732.41     3721.14     58.70 o 
   3   3   3      419.04      498.77     14.98 o 
   4   3   3      700.22      581.62     17.33 o 
   5   3   3      266.76      270.64     10.93 o 
   6   3   3       81.79       72.03      7.38 o 
   7   3   3      425.45      429.47     14.81 o 
   8   3   3       17.72        8.03     15.69 o 
   9   3   3       24.09        3.55     14.65 o 
  10   3   3       24.77       29.02      8.85 o 
  11   3   3        3.52       -2.13     16.51 o 
  12   3   3       25.14       22.19      9.51 o 
  13   3   3        0.88        2.57     19.07 o 
  14   3   3       13.45       13.99     20.39 o 
  15   3   3        5.74       30.44     21.97 o 
  16   3   3       11.24       16.51     24.05 o 
 -17   4   3        0.05       12.57     21.31 o 
 -16   4   3       27.53       17.43     24.65 o 
 -15   4   3       26.41       26.73     23.34 o 
 -14   4   3      148.13      120.84     14.65 o 
 -13   4   3        5.83        0.00     20.66 o 
 -12   4   3      145.82      151.23     13.44 o 
 -11   4   3      115.60      119.47     11.37 o 
 -10   4   3      408.19      380.22     16.56 o 
  -9   4   3       26.82        4.75     12.52 o 
  -8   4   3       20.72       25.91      6.78 o 
  -7   4   3       87.77       70.28      7.65 o 
  -6   4   3      240.76      246.87     10.99 o 
  -5   4   3       77.29       50.12      7.16 o 
  -4   4   3      309.50      208.45      9.62 o 
  -3   4   3       84.46       59.95      6.23 o 
  -2   4   3      841.13      881.72     25.74 o 
  -1   4   3       16.80       14.05      4.37 o 
   0   4   3     1649.93     1665.02     41.70 o 
   1   4   3      104.02      141.39      7.92 o 
   2   4   3     5029.25     4783.27     73.95 o 
   3   4   3      163.33      150.24      8.36 o 
   4   4   3       83.51       98.81      7.98 o 
   5   4   3      400.10      396.51     13.39 o 
   6   4   3      488.74      472.86     15.58 o 
   7   4   3        5.79        1.58     12.35 o 
   8   4   3      169.40      162.59     12.30 o 
   9   4   3      100.48       89.52     10.66 o 
  10   4   3       22.33       10.38     19.57 o 
  11   4   3       27.06       33.67      8.47 o 
  12   4   3        3.65        2.46     19.29 o 
  13   4   3        3.47       29.51     18.42 o 
  14   4   3        5.86       -2.90     22.35 o 
  15   4   3       17.48       18.91     20.44 o 
 -17   5   3        0.58      -19.73     29.08 o 
 -16   5   3        0.31      -28.42     28.42 o 
 -15   5   3        8.85       16.12     11.75 o 
 -14   5   3       71.78       49.90     14.05 o 
 -13   5   3      164.33      147.18     15.96 o 
 -12   5   3        0.61      -21.97     21.97 o 
 -11   5   3      668.23      609.11     22.85 o 
 -10   5   3       97.34       65.31     11.97 o 
  -9   5   3        7.50       -1.75     14.70 o 
  -8   5   3      943.59      819.69     23.83 o 
  -7   5   3        0.18      -11.91     13.50 o 
  -6   5   3        0.25      -12.30     12.30 o 
  -5   5   3      201.06      177.90     10.55 o 
  -4   5   3      164.00      168.66      8.91 o 
  -3   5   3       42.31       48.26      6.01 o 
  -2   5   3      358.88      445.37     13.50 o 
  -1   5   3        9.59       11.42      9.13 o 
   0   5   3     1347.39     1389.24     34.76 o 
   1   5   3      611.39      594.03     18.36 o 
   2   5   3      171.89      180.68      9.89 o 
   3   5   3       19.16       10.82      5.68 o 
   4   5   3      581.15      570.58     17.00 o 
   5   5   3      172.31      145.05     10.17 o 
   6   5   3       58.11       52.63      8.47 o 
   7   5   3      185.39      188.83     12.79 o 
   8   5   3       71.79       80.12      9.62 o 
   9   5   3       51.01       38.15     10.06 o 
  10   5   3       12.08        0.00     17.27 o 
  11   5   3        6.47       12.08     18.58 o 
  12   5   3       68.64       91.98     12.90 o 
  13   5   3        0.14      -18.14     18.14 o 
  14   5   3       10.17       31.59     12.52 o 
  15   5   3        0.04       -3.28     21.15 o 
 -16   6   3        9.36      -29.57     29.57 o 
 -15   6   3        1.92       14.98     24.21 o 
 -14   6   3       10.14       26.29     11.15 o 
 -13   6   3      214.29      199.81     17.87 o 
 -12   6   3       15.24        2.40     19.68 o 
 -11   6   3       36.71       38.97     10.17 o 
 -10   6   3       23.73       40.99      9.95 o 
  -9   6   3       46.92       59.79     10.33 o 
  -8   6   3        5.57       -1.80     16.51 o 
  -7   6   3      432.51      403.45     16.94 o 
  -6   6   3      530.37      537.08     18.04 o 
  -5   6   3       17.90       22.13      6.39 o 
  -4   6   3      265.14      244.25     12.24 o 
  -3   6   3      500.50      465.54     15.79 o 
  -2   6   3      248.20      239.55     11.86 o 
  -1   6   3      544.00      502.87     16.12 o 
   0   6   3       89.15      145.05      9.67 o 
   1   6   3      264.06      291.41     12.95 o 
   2   6   3        2.06       -5.85     11.48 o 
   3   6   3      286.57      266.93     12.95 o 
   4   6   3       16.60       28.86      7.05 o 
   5   6   3      255.16      276.16     13.94 o 
   6   6   3       83.98      104.22      9.18 o 
   7   6   3        0.71       -5.85     13.88 o 
   8   6   3       65.30      100.13     11.48 o 
   9   6   3       60.37       70.50     11.04 o 
  10   6   3        8.19        7.21     17.22 o 
  11   6   3       12.64       13.01     24.48 o 
  12   6   3       29.44       36.34     21.86 o 
  13   6   3        0.08      -21.04     21.92 o 
  14   6   3       17.89       12.95     23.34 o 
 -15   7   3        4.53        3.22     21.04 o 
 -14   7   3       14.28      -29.24     29.24 o 
 -13   7   3        3.90      -19.62     24.59 o 
 -12   7   3      159.66      118.32     17.22 o 
 -11   7   3        3.56      -14.70     20.82 o 
 -10   7   3       35.93       25.30     19.40 o 
  -9   7   3       42.37        2.19     22.57 o 
  -8   7   3       37.57       58.21      9.40 o 
  -7   7   3      160.67      153.74     13.17 o 
  -6   7   3        9.65      -15.03     15.03 o 
  -5   7   3       70.73       61.76      9.51 o 
  -4   7   3       11.85        6.78      6.94 o 
  -3   7   3       28.44       24.81     16.45 o 
  -2   7   3      297.14      310.05     13.94 o 
  -1   7   3       61.65       74.93      9.13 o 
   0   7   3      471.17      479.04     16.89 o 
   1   7   3      137.39      105.43     10.88 o 
   2   7   3      206.06      200.52     12.19 o 
   3   7   3       10.35       35.20      7.54 o 
   4   7   3      254.65      256.98     14.54 o 
   5   7   3       55.89       44.76      8.64 o 
   6   7   3        7.96        8.14     13.83 o 
   7   7   3       91.20      138.66     12.19 o 
   8   7   3       22.17       39.51      8.53 o 
   9   7   3        0.25      -17.76     17.76 o 
  10   7   3       40.37       33.07     12.41 o 
  11   7   3        1.34      -16.89     25.74 o 
  12   7   3        0.08        0.00     19.51 o 
  13   7   3       20.21       28.97     11.91 o 
 -14   8   3        3.24       22.68     25.30 o 
 -13   8   3        2.09       27.44     25.30 o 
 -12   8   3        0.19       -5.74     21.81 o 
 -11   8   3        6.89       20.06     10.77 o 
 -10   8   3       79.72       30.61     27.93 o 
  -9   8   3       26.04       33.78     21.59 o 
  -8   8   3       17.12        9.18     19.18 o 
  -7   8   3      137.35      133.68     13.83 o 
  -6   8   3       64.94       74.27     11.15 o 
  -5   8   3        0.52       12.13     17.16 o 
  -4   8   3      413.73      454.39     18.64 o 
  -3   8   3        4.26        1.91     17.71 o 
  -2   8   3      245.97      273.65     14.37 o 
  -1   8   3      103.35      108.43     11.15 o 
   0   8   3       90.75       70.99     10.71 o 
   1   8   3       78.22       85.70     10.49 o 
   2   8   3      307.01      297.64     15.96 o 
   3   8   3       62.24       75.80     10.49 o 
   4   8   3        2.53        2.08     16.40 o 
   5   8   3       74.39       71.38     11.04 o 
   6   8   3      118.80       93.24     12.84 o 
   7   8   3        2.29       12.08     16.56 o 
   8   8   3       36.26       31.43     11.31 o 
   9   8   3       25.15       41.76     10.55 o 
  10   8   3        4.59       25.85     17.93 o 
  11   8   3       11.24       -9.18     21.81 o 
  12   8   3        2.04       19.51     17.82 o 
 -12   9   3        3.10      -15.69     25.69 o 
 -11   9   3       31.87       38.69     25.47 o 
 -10   9   3        4.45       12.95     11.48 o 
  -9   9   3       22.52       24.27     20.33 o 
  -8   9   3       13.72       12.90     20.77 o 
  -7   9   3        6.41        4.92     15.25 o 
  -6   9   3        0.41        9.51     13.88 o 
  -5   9   3       83.10       86.46     13.01 o 
  -4   9   3       41.94       30.28     11.59 o 
  -3   9   3       22.10      -15.52     20.17 o 
  -2   9   3       44.17       66.29      9.51 o 
  -1   9   3       35.34       39.90      8.85 o 
   0   9   3       46.97       26.89     11.91 o 
   1   9   3      205.04      204.40     15.03 o 
   2   9   3       26.27       19.35      9.62 o 
   3   9   3       79.38       74.71     12.30 o 
   4   9   3       28.29        9.56     17.22 o 
   5   9   3        2.47       19.78     18.53 o 
   6   9   3        0.34        6.61      9.78 o 
   7   9   3        6.62      -20.55     20.55 o 
   8   9   3       10.25       17.00     17.00 o 
   9   9   3        0.28      -11.91     18.42 o 
  10   9   3        5.51      -18.91     25.58 o 
 -11  10   3       12.03      -16.40     25.63 o 
 -10  10   3        9.24       -6.29     27.33 o 
  -9  10   3       20.69       35.03     14.26 o 
  -8  10   3        8.75      -22.90     22.90 o 
  -7  10   3       22.74       11.15     24.27 o 
  -6  10   3        0.89       16.18     18.69 o 
  -5  10   3       97.77      102.04     13.44 o 
  -4  10   3       16.07       33.45     21.04 o 
  -3  10   3        8.49       12.68     19.46 o 
  -2  10   3       20.94       39.41     10.99 o 
  -1  10   3      126.78      137.84     16.72 o 
   0  10   3       20.48       31.54     10.11 o 
   1  10   3       12.13       27.87     22.24 o 
   2  10   3       94.90      142.65     14.76 o 
   3  10   3       68.89       75.15     13.23 o 
   4  10   3        9.75       14.65     11.81 o 
   5  10   3       38.99       32.68     12.19 o 
   6  10   3       47.20       76.02     12.68 o 
   7  10   3        0.14       -3.01     19.29 o 
   8  10   3        0.68       15.74     24.16 o 
   9  10   3       11.32       26.34     21.81 o 
  -8  11   3        9.88       16.12     26.02 o 
  -7  11   3        7.96       15.63     26.34 o 
  -6  11   3       36.60       67.88     13.39 o 
  -5  11   3        0.01       16.83     12.57 o 
  -4  11   3       27.39       17.49     23.66 o 
  -3  11   3        4.19      -11.48     23.72 o 
  -2  11   3       29.29        0.00     27.93 o 
  -1  11   3        2.04      -14.21     24.32 o 
   0  11   3       16.10       14.26     24.05 o 
   1  11   3       19.68       14.37     25.25 o 
   2  11   3        0.00       -5.85     22.19 o 
   3  11   3       11.20      -17.82     23.01 o 
   4  11   3       10.27       22.30     12.57 o 
   5  11   3        7.61       25.03     25.80 o 
   6  11   3        8.86        6.45     26.62 o 
 -17   0   4       14.60       19.95     22.30 o 
 -16   0   4       71.87      114.94     13.39 o 
 -15   0   4        2.53       -9.56     19.68 o 
 -14   0   4       43.58       68.81     10.88 o 
 -13   0   4       16.41        9.84     18.58 o 
 -12   0   4      289.11      260.21     14.05 o 
 -11   0   4      338.49      336.45     14.48 o 
 -10   0   4      284.19      321.14     13.72 o 
  -9   0   4       16.25       35.69      6.50 o 
  -8   0   4     1239.97     1276.43     33.23 o 
  -7   0   4      487.80      513.47     15.41 o 
  -6   0   4     1063.68     1074.60     31.97 o 
  -5   0   4      689.42      839.91     21.64 o 
  -4   0   4       73.29       98.16      5.41 o 
  -3   0   4     2742.21     2637.25     39.84 o 
  -2   0   4     8245.72     8150.85     67.06 o 
  -1   0   4       83.25      107.94      4.70 o 
   0   0   4       65.00       79.47      4.54 o 
   1   0   4      201.04      221.73      6.94 o 
   2   0   4     1085.85     1161.50     30.28 o 
   3   0   4      466.33      565.77     16.45 o 
   4   0   4      403.08      466.41     14.32 o 
   5   0   4      378.09      362.35     11.70 o 
   6   0   4       81.81       80.94      7.27 o 
   7   0   4     1091.93      999.83     28.64 o 
   8   0   4      555.52      485.54     17.38 o 
   9   0   4        0.63       -5.19     11.59 o 
  10   0   4      202.48      195.82     13.17 o 
  11   0   4      181.61      201.02     14.43 o 
  12   0   4       24.21       25.58     16.89 o 
  13   0   4      135.55      133.90     15.79 o 
  14   0   4      101.86       69.96     13.61 o 
  15   0   4        8.24        9.07     21.64 o 
  16   0   4        4.92       16.45     19.51 o 
 -17   1   4       14.01       -8.58     24.81 o 
 -16   1   4        0.52        5.25     21.70 o 
 -15   1   4       91.17       43.23     28.80 o 
 -14   1   4       34.31       19.68     17.38 o 
 -13   1   4        8.84       15.90     17.11 o 
 -12   1   4      170.17      181.18     12.95 o 
 -11   1   4      250.22      270.04     13.44 o 
 -10   1   4       55.27       67.61      8.03 o 
  -9   1   4      556.30      599.77     18.04 o 
  -8   1   4        8.04       16.72      5.90 o 
  -7   1   4     2131.16     2435.03     51.92 o 
  -6   1   4     4653.51     4985.27     69.41 o 
  -5   1   4      667.53      739.95     21.15 o 
  -4   1   4     3500.91     3444.26     50.12 o 
  -3   1   4     5847.98     6285.20     63.34 o 
  -2   1   4      431.95      270.43      7.92 o 
  -1   1   4     3780.71     3581.33     46.18 o 
   0   1   4      635.58      664.09     17.22 o 
   1   1   4       46.01       35.42      3.77 o 
   2   1   4      109.54      108.32      5.63 o 
   3   1   4      124.57      113.68      6.61 o 
   4   1   4        0.13       -0.98      9.24 o 
   5   1   4      326.45      349.62     11.81 o 
   6   1   4      409.40      438.43     13.99 o 
   7   1   4       92.54      116.52      9.13 o 
   8   1   4      189.93      144.50     10.38 o 
   9   1   4      272.55      249.93     13.34 o 
  10   1   4       52.28       43.61      9.95 o 
  11   1   4        0.14        4.26     16.78 o 
  12   1   4       58.55       58.86     11.64 o 
  13   1   4        6.59       21.26      9.29 o 
  14   1   4        8.34        2.79     21.86 o 
  15   1   4        9.84       20.33     12.30 o 
  16   1   4        2.38        9.95     23.66 o 
 -17   2   4      118.06       49.57     34.87 o 
 -16   2   4       16.56      -13.39     22.90 o 
 -15   2   4        1.82        7.38     17.49 o 
 -14   2   4       74.28       88.27     11.91 o 
 -13   2   4        7.85      -10.17     19.46 o 
 -12   2   4       16.69       -3.72     17.38 o 
 -11   2   4      212.00      239.11     13.17 o 
 -10   2   4      121.15      145.71     10.71 o 
  -9   2   4      737.30      716.12     21.97 o 
  -8   2   4       60.51       55.09      6.56 o 
  -7   2   4       87.91       88.76      7.10 o 
  -6   2   4      910.42      830.02     25.20 o 
  -5   2   4     7347.63     7643.67     84.60 o 
  -4   2   4       20.20       21.81      4.15 o 
  -3   2   4       36.35       38.53      4.21 o 
  -2   2   4      541.12      443.73     13.23 o 
  -1   2   4      147.27      140.90      6.07 o 
   0   2   4      729.07      677.54     18.80 o 
   1   2   4     2059.71     1935.28     39.51 o 
   2   2   4      849.11      744.33     21.53 o 
   3   2   4        0.03       18.96      4.32 o 
   4   2   4       84.02       96.74      6.89 o 
   5   2   4       93.41       84.99      6.61 o 
   6   2   4       25.91       40.17      6.83 o 
   7   2   4       39.08       35.58      6.89 o 
   8   2   4      263.06      272.83     13.12 o 
   9   2   4       23.66       -3.61     15.69 o 
  10   2   4      227.16      196.75     14.81 o 
  11   2   4      268.73      255.50     16.83 o 
  12   2   4        9.35       16.40      9.29 o 
  13   2   4       21.09       13.44     10.00 o 
  14   2   4        7.96        5.68     21.31 o 
  15   2   4        3.10      -25.74     25.74 o 
 -17   3   4        9.00       32.96     21.81 o 
 -16   3   4      109.41      119.04     16.07 o 
 -15   3   4        9.14      -23.77     23.77 o 
 -14   3   4        0.96        6.61      9.02 o 
 -13   3   4      171.89      200.20     15.25 o 
 -12   3   4       47.57       60.88     10.11 o 
 -11   3   4      103.95      105.32     10.44 o 
 -10   3   4      169.30      198.28     12.35 o 
  -9   3   4      446.13      454.77     15.52 o 
  -8   3   4       51.97       58.70      7.21 o 
  -7   3   4      934.76      867.84     24.65 o 
  -6   3   4     1404.44     1187.13     31.43 o 
  -5   3   4     2457.15     2700.92     54.49 o 
  -4   3   4     3227.78     3427.48     59.30 o 
  -3   3   4      846.61      714.92     21.42 o 
  -2   3   4      760.43      685.74     20.39 o 
  -1   3   4      589.15      533.53     16.18 o 
   0   3   4      433.24      402.19     12.95 o 
   1   3   4        6.55        3.61      6.45 o 
   2   3   4       98.88      116.79      6.89 o 
   3   3   4        0.56        4.21      8.03 o 
   4   3   4      149.92      156.91      8.91 o 
   5   3   4       59.45       66.24      6.72 o 
   6   3   4       66.49       64.27      7.10 o 
   7   3   4       99.59       93.62      8.74 o 
   8   3   4       50.57       46.62      8.42 o 
   9   3   4      269.18      270.81     15.19 o 
  10   3   4       32.54       53.23      8.69 o 
  11   3   4      244.88      225.28     16.40 o 
  12   3   4       27.36       36.07     11.15 o 
  13   3   4       16.84        2.68     23.94 o 
  14   3   4        0.01        2.95     20.50 o 
  15   3   4        8.53       19.07     24.59 o 
 -17   4   4        0.04      -25.63     25.63 o 
 -16   4   4       14.88       11.48     27.87 o 
 -15   4   4       94.75       93.13     14.32 o 
 -14   4   4        0.24        7.32     19.35 o 
 -13   4   4       35.04       40.99     10.82 o 
 -12   4   4      347.35      341.15     18.09 o 
 -11   4   4       97.53      107.34     10.82 o 
 -10   4   4       19.79       13.83     14.87 o 
  -9   4   4      128.78      123.74     10.99 o 
  -8   4   4      659.94      629.66     19.46 o 
  -7   4   4       26.30        8.03     12.68 o 
  -6   4   4      407.63      407.50     13.61 o 
  -5   4   4      424.56      375.52     12.68 o 
  -4   4   4     2632.03     2623.20     56.18 o 
  -3   4   4      611.36      650.10     20.17 o 
  -2   4   4      215.34      192.76      8.58 o 
  -1   4   4     1659.70     1514.78     41.81 o 
   0   4   4        0.03       10.27      7.82 o 
   1   4   4       93.97      116.41      7.10 o 
   2   4   4        3.40       11.64      4.81 o 
   3   4   4       73.57       68.10      7.54 o 
   4   4   4       63.02       52.69      6.23 o 
   5   4   4       15.00        9.95     12.62 o 
   6   4   4      120.29      102.64      9.18 o 
   7   4   4      627.83      562.82     18.42 o 
   8   4   4        5.25      -15.41     15.41 o 
   9   4   4        4.56       12.08     13.94 o 
  10   4   4      177.67      168.33     13.44 o 
  11   4   4        1.50      -18.14     18.14 o 
  12   4   4        2.63        2.57     15.74 o 
  13   4   4       18.34       30.93     21.59 o 
  14   4   4        5.63      -15.19     23.77 o 
  15   4   4        0.80       23.01     13.01 o 
 -17   5   4        0.34      -16.29     27.82 o 
 -16   5   4        0.25       24.16     21.37 o 
 -15   5   4       45.23       66.35     14.10 o 
 -14   5   4       42.38       36.24     22.24 o 
 -13   5   4       82.24      104.61     13.12 o 
 -12   5   4        5.57        6.61     17.54 o 
 -11   5   4       15.09       42.08      9.84 o 
 -10   5   4      221.82      247.96     13.83 o 
  -9   5   4        0.14      -15.08     15.08 o 
  -8   5   4        6.92       -1.37      7.21 o 
  -7   5   4        3.62        6.07     12.13 o 
  -6   5   4        4.62        4.26     11.81 o 
  -5   5   4      130.17      131.93      9.62 o 
  -4   5   4        0.62      -11.75     11.75 o 
  -3   5   4     1057.04     1159.42     33.50 o 
  -2   5   4      736.14      830.19     24.48 o 
  -1   5   4     1357.27     1345.02     35.58 o 
   0   5   4      321.73      268.46     11.31 o 
   1   5   4      351.23      399.74     13.61 o 
   2   5   4        0.45       10.55      9.35 o 
   3   5   4       74.80       45.80      7.71 o 
   4   5   4        3.21        7.43      8.80 o 
   5   5   4      113.95      121.99      9.51 o 
   6   5   4       73.21       69.08      9.78 o 
   7   5   4       50.05       57.11      7.65 o 
   8   5   4       73.68       69.74     10.88 o 
   9   5   4        6.37       19.18      7.27 o 
  10   5   4       12.56       25.41      9.46 o 
  11   5   4       12.35      -20.88     20.88 o 
  12   5   4       59.32       54.76     12.68 o 
  13   5   4        0.01      -17.76     21.75 o 
  14   5   4        5.01       19.13     22.08 o 
 -16   6   4        0.15      -30.66     30.66 o 
 -15   6   4        0.06      -14.87     23.23 o 
 -14   6   4       26.53        0.00     21.42 o 
 -13   6   4        7.85       12.90     18.75 o 
 -12   6   4       51.98       39.73     10.71 o 
 -11   6   4       80.04       82.91     12.35 o 
 -10   6   4        7.19       16.67     17.16 o 
  -9   6   4       32.79       42.79      9.40 o 
  -8   6   4        7.51      -16.83     16.83 o 
  -7   6   4       20.21       -1.69     13.83 o 
  -6   6   4       84.40       92.97      8.96 o 
  -5   6   4       41.86       44.82      7.38 o 
  -4   6   4        6.76       16.45     12.02 o 
  -3   6   4      207.58      216.97     12.19 o 
  -2   6   4      124.99      119.58      9.62 o 
  -1   6   4      126.06      139.42      9.46 o 
   0   6   4        0.43        8.69     10.00 o 
   1   6   4      110.61       99.47      9.51 o 
   2   6   4        3.46        0.00     10.66 o 
   3   6   4       34.60       30.28      8.20 o 
   4   6   4      175.84      168.11     11.09 o 
   5   6   4       84.95       80.94      9.84 o 
   6   6   4       60.77       50.77     10.17 o 
   7   6   4       82.46       63.02      9.89 o 
   8   6   4       38.12       19.73     16.51 o 
   9   6   4      103.90       96.03     13.12 o 
  10   6   4        3.50        5.03     17.87 o 
  11   6   4       11.04      -25.91     25.91 o 
  12   6   4        0.84      -23.34     23.34 o 
  13   6   4        0.20        9.40     24.87 o 
 -15   7   4        5.01      -15.90     26.07 o 
 -14   7   4        0.90       29.79     22.68 o 
 -13   7   4        4.05       11.15     17.65 o 
 -12   7   4       59.09        7.82     28.26 o 
 -11   7   4        6.66        2.46     19.13 o 
 -10   7   4        3.09       17.11      8.85 o 
  -9   7   4        0.83      -17.49     17.49 o 
  -8   7   4       56.39        0.00     22.46 o 
  -7   7   4        3.63        7.82     15.58 o 
  -6   7   4        0.12       -3.72     15.58 o 
  -5   7   4       28.44       34.27      7.82 o 
  -4   7   4       15.35       17.38     15.14 o 
  -3   7   4        0.57       -1.69     13.66 o 
  -2   7   4       66.61       94.44      9.46 o 
  -1   7   4       45.68       40.66      8.03 o 
   0   7   4      227.96      234.79     13.34 o 
   1   7   4        1.31       -3.44     10.88 o 
   2   7   4      254.42      308.03     14.48 o 
   3   7   4      134.87      128.27     11.97 o 
   4   7   4        0.08        9.62     12.30 o 
   5   7   4       27.68       10.11     15.52 o 
   6   7   4        5.67       23.50     15.52 o 
   7   7   4       12.73        4.54     12.79 o 
   8   7   4        0.55        2.40     16.83 o 
   9   7   4        5.35       15.41     16.61 o 
  10   7   4       12.83      -16.45     22.24 o 
  11   7   4        3.36      -17.54     20.28 o 
  12   7   4        2.51      -23.61     23.61 o 
 -14   8   4        0.71       38.64     14.43 o 
 -13   8   4        7.52       21.21     24.81 o 
 -12   8   4        0.22        2.84     23.39 o 
 -11   8   4        6.31       16.18     22.90 o 
 -10   8   4        6.57        7.65     20.28 o 
  -9   8   4        8.15       21.81     13.94 o 
  -8   8   4        4.29      -11.53     18.86 o 
  -7   8   4       77.80       86.95     11.04 o 
  -6   8   4        2.54        2.13     15.74 o 
  -5   8   4       10.52        8.20     12.95 o 
  -4   8   4      177.69      188.01     13.34 o 
  -3   8   4       55.27       67.33     10.00 o 
  -2   8   4       47.28       41.10      9.46 o 
  -1   8   4        9.59        7.76     13.17 o 
   0   8   4        6.44        9.78     14.26 o 
   1   8   4       44.88       64.22      9.24 o 
   2   8   4       63.83       76.24     11.09 o 
   3   8   4        6.99       18.91     14.10 o 
   4   8   4      142.07      124.61     13.06 o 
   5   8   4       13.42       15.96     18.64 o 
   6   8   4        0.43       -2.40     18.36 o 
   7   8   4        2.05       10.06     19.13 o 
   8   8   4        0.51        0.00     19.51 o 
   9   8   4        6.50       14.05     15.14 o 
  10   8   4        2.19       11.91     15.79 o 
  11   8   4        0.91       -9.51     23.94 o 
 -13   9   4        4.68       29.73     26.23 o 
 -12   9   4        0.68       18.80     27.65 o 
 -11   9   4        8.96       32.74     23.99 o 
 -10   9   4        0.05      -23.34     23.34 o 
  -9   9   4        0.20      -21.42     21.42 o 
  -8   9   4        0.27        0.00     19.02 o 
  -7   9   4        0.28        4.97     18.64 o 
  -6   9   4        2.22      -19.24     19.24 o 
  -5   9   4       11.03        4.70     15.52 o 
  -4   9   4        6.41        4.59     18.04 o 
  -3   9   4       19.26       13.55     16.56 o 
  -2   9   4       13.52       13.44     14.48 o 
  -1   9   4        0.72       17.87     15.79 o 
   0   9   4        2.34        2.24     15.74 o 
   1   9   4        3.09       22.79     15.47 o 
   2   9   4        4.26       -4.65     19.46 o 
   3   9   4        5.11       23.88     18.20 o 
   4   9   4       10.43       14.81     17.11 o 
   5   9   4       42.76       12.79     22.46 o 
   6   9   4        0.35       25.20      9.24 o 
   7   9   4        0.79       13.99     19.13 o 
   8   9   4        0.05        2.95     17.87 o 
   9   9   4        3.51        6.18     21.86 o 
  10   9   4        0.00       -6.50     24.81 o 
 -11  10   4        0.88       13.12     20.77 o 
 -10  10   4        5.51        6.29     25.91 o 
  -9  10   4        5.48      -12.02     25.91 o 
  -8  10   4        8.24       -5.79     18.36 o 
  -7  10   4       16.61       37.66     10.17 o 
  -6  10   4        6.16       17.11     10.38 o 
  -5  10   4       49.07       53.89     12.30 o 
  -4  10   4        2.01      -20.82     21.81 o 
  -3  10   4       14.76       10.27     17.43 o 
  -2  10   4        7.75       19.68     10.82 o 
  -1  10   4        0.66      -12.73     16.72 o 
   0  10   4        0.06        7.71     18.31 o 
   1  10   4        5.62       31.15     22.03 o 
   2  10   4        1.70      -15.85     19.40 o 
   3  10   4        0.22      -20.60     20.60 o 
   4  10   4        5.53      -25.63     25.63 o 
   5  10   4        0.34      -11.48     21.48 o 
   6  10   4        2.83       17.87     19.29 o 
   7  10   4        0.09      -21.92     21.92 o 
   8  10   4        1.78        6.50     18.31 o 
  -8  11   4        0.01      -19.40     29.68 o 
  -7  11   4        0.90        3.17     24.54 o 
  -6  11   4        4.69       12.24     16.23 o 
  -5  11   4        3.02        0.00     22.03 o 
  -4  11   4        0.15       11.81     24.65 o 
  -3  11   4        0.01      -22.03     22.03 o 
  -2  11   4        2.18      -11.59     19.24 o 
  -1  11   4        0.47      -14.48     17.60 o 
   0  11   4        4.60       21.59     10.44 o 
   1  11   4        5.99       15.96     10.33 o 
   2  11   4        2.86       17.93     20.66 o 
   3  11   4        0.41      -18.25     23.56 o 
   4  11   4        1.21       15.58     19.95 o 
   5  11   4        6.44       -6.39     26.89 o 
 -17   1   5       40.97       37.06     25.30 o 
 -16   1   5       22.51       23.50     24.38 o 
 -15   1   5       51.82       70.39     11.75 o 
 -14   1   5        1.59       17.49     16.34 o 
 -13   1   5       25.86       21.59      8.14 o 
 -12   1   5        2.82       10.82     12.52 o 
 -11   1   5      169.69      174.02     12.24 o 
 -10   1   5        5.41       -1.48     11.31 o 
  -9   1   5      435.82      472.48     15.25 o 
  -8   1   5     1807.18     2144.66     53.62 o 
  -7   1   5      461.68      579.05     17.05 o 
  -6   1   5        2.75       -3.83      8.53 o 
  -5   1   5      391.83      398.86     11.86 o 
  -4   1   5      359.22      382.57     12.08 o 
  -3   1   5      714.75      712.57     19.68 o 
  -2   1   5     1549.79     1389.35     32.41 o 
  -1   1   5     2840.98     2634.19     44.54 o 
   0   1   5      348.99      297.26      9.24 o 
   1   1   5      555.26      557.41     15.79 o 
   2   1   5      548.31      520.68     16.61 o 
   3   1   5       13.63       14.21      3.99 o 
   4   1   5      140.93      112.31      7.49 o 
   5   1   5       74.00       75.15      7.60 o 
   6   1   5       21.15       -1.37     12.13 o 
   7   1   5       87.01       81.16      8.47 o 
   8   1   5       44.23        6.78     17.98 o 
   9   1   5       17.74       16.89     16.89 o 
  10   1   5       20.96       36.56      8.96 o 
  11   1   5       33.20       44.65     11.04 o 
  12   1   5        1.65       14.87     20.17 o 
  13   1   5        5.43        5.41     20.28 o 
  14   1   5       28.35       42.96     11.75 o 
  15   1   5       21.01       12.79     23.06 o 
 -17   2   5       11.26       14.48     23.34 o 
 -16   2   5        7.26       15.96     21.64 o 
 -15   2   5       13.47       -9.78     22.63 o 
 -14   2   5        0.78        8.96     18.69 o 
 -13   2   5       37.73       22.74     10.71 o 
 -12   2   5       84.19       82.25     11.04 o 
 -11   2   5      131.79      133.14     11.70 o 
 -10   2   5        8.74       18.36      6.34 o 
  -9   2   5       15.89       -2.79     12.08 o 
  -8   2   5      284.29      295.46     11.70 o 
  -7   2   5       11.38        4.54      7.65 o 
  -6   2   5     2328.27     2649.33     54.16 o 
  -5   2   5      173.23      247.47      9.35 o 
  -4   2   5       84.32       73.34      6.07 o 
  -3   2   5      598.86      712.41     21.15 o 
  -2   2   5      172.48      226.32      7.87 o 
  -1   2   5     1132.88     1124.39     31.15 o 
   0   2   5      994.55      955.83     24.43 o 
   1   2   5       31.82       33.07      4.32 o 
   2   2   5     1129.62     1102.31     27.71 o 
   3   2   5     1632.79     1695.73     44.60 o 
   4   2   5       28.61        2.35     11.26 o 
   5   2   5      101.40      104.93      7.76 o 
   6   2   5      299.15      291.58     13.17 o 
   7   2   5       52.03       58.70      8.14 o 
   8   2   5        1.16        8.80     14.16 o 
   9   2   5        0.74        0.00     14.16 o 
  10   2   5       25.70        2.13     19.51 o 
  11   2   5       14.17        6.94     18.36 o 
  12   2   5       31.88       19.51     11.91 o 
  13   2   5       11.53        6.29     10.82 o 
  14   2   5        5.47       -8.96     26.94 o 
  15   2   5       19.11       17.33     14.21 o 
 -17   3   5        1.97      -14.87     25.47 o 
 -16   3   5       33.08       29.79     11.59 o 
 -15   3   5       53.31       62.80     12.30 o 
 -14   3   5        0.33        9.29     19.40 o 
 -13   3   5       94.19       88.05     11.15 o 
 -12   3   5      231.21      188.99     14.54 o 
 -11   3   5       96.23       76.19     11.26 o 
 -10   3   5       79.58       77.01      9.29 o 
  -9   3   5       17.19       11.86     10.49 o 
  -8   3   5      185.63      241.13     11.70 o 
  -7   3   5      279.54      283.60     11.70 o 
  -6   3   5       39.24       37.06      6.61 o 
  -5   3   5       82.57       71.43      6.56 o 
  -4   3   5      115.10      119.14      7.16 o 
  -3   3   5        8.54       10.44      7.65 o 
  -2   3   5       43.29       47.22      5.85 o 
  -1   3   5        0.10        2.79      6.67 o 
   0   3   5      106.15       77.83      6.23 o 
   1   3   5     1094.77      924.74     27.22 o 
   2   3   5      881.15      875.93     26.45 o 
   3   3   5        0.02       12.08      4.10 o 
   4   3   5     2231.10     2202.53     56.18 o 
   5   3   5      156.26      145.49      9.62 o 
   6   3   5       93.49      110.24      9.29 o 
   7   3   5       76.74       64.98      9.24 o 
   8   3   5        0.93       -9.24     12.08 o 
   9   3   5       10.65       14.98      9.07 o 
  10   3   5        1.41        6.61     18.31 o 
  11   3   5        5.03        0.00     13.17 o 
  12   3   5        0.09        2.62     13.06 o 
  13   3   5        1.61        5.68     20.06 o 
  14   3   5        0.04        0.00     22.63 o 
 -17   4   5        1.03       16.51     13.28 o 
 -16   4   5       12.29        8.58     27.60 o 
 -15   4   5        0.77      -22.85     22.85 o 
 -14   4   5        5.59      -14.59     19.78 o 
 -13   4   5      106.41      119.91     12.90 o 
 -12   4   5      108.78      113.35     12.79 o 
 -11   4   5       11.58       -7.60     14.98 o 
 -10   4   5      100.24       95.04     10.99 o 
  -9   4   5        0.99       14.54     11.53 o 
  -8   4   5      140.45      127.23     10.27 o 
  -7   4   5        6.36       26.02      6.61 o 
  -6   4   5      144.20      180.47     10.11 o 
  -5   4   5       28.68       25.91      6.18 o 
  -4   4   5      233.51      207.85     10.06 o 
  -3   4   5      442.54      374.49     12.52 o 
  -2   4   5      168.98      159.59      9.29 o 
  -1   4   5      111.32       70.39      6.56 o 
   0   4   5     1009.15      884.07     27.60 o 
   1   4   5      465.97      493.58     15.41 o 
   2   4   5       96.95      100.84      7.71 o 
   3   4   5      836.00      920.97     26.34 o 
   4   4   5      542.35      527.13     16.12 o 
   5   4   5      216.36      206.04     11.59 o 
   6   4   5        1.72       13.34     11.04 o 
   7   4   5        6.87        9.07     14.59 o 
   8   4   5       66.73       51.70      9.78 o 
   9   4   5       44.49       34.16     10.06 o 
  10   4   5        1.23       -4.65     19.40 o 
  11   4   5       11.00        0.00     21.37 o 
  12   4   5        8.40       16.34      9.62 o 
  13   4   5       12.50       -8.85     25.58 o 
  14   4   5        6.20       -6.39     23.01 o 
 -17   5   5       13.69        0.00     27.44 o 
 -16   5   5        0.55       -9.02     22.68 o 
 -15   5   5        8.72        0.00     22.63 o 
 -14   5   5       98.07       70.18     15.14 o 
 -13   5   5       10.45      -16.78     19.29 o 
 -12   5   5      107.97      135.70     13.50 o 
 -11   5   5       87.04       82.91     12.02 o 
 -10   5   5      101.24       87.88     11.48 o 
  -9   5   5        7.74       17.76      6.78 o 
  -8   5   5      127.92      134.50     10.93 o 
  -7   5   5      111.05      102.97      9.84 o 
  -6   5   5       67.58       83.73      8.47 o 
  -5   5   5      121.75      121.06      9.46 o 
  -4   5   5       24.01       25.63      6.50 o 
  -3   5   5       31.69       32.79      6.61 o 
  -2   5   5      569.18      545.61     16.34 o 
  -1   5   5      412.95      379.62     13.77 o 
   0   5   5       97.24       76.35      8.03 o 
   1   5   5      138.16      147.18     10.17 o 
   2   5   5      493.19      507.29     15.85 o 
   3   5   5       49.33       31.26      6.89 o 
   4   5   5       51.09       64.22      8.53 o 
   5   5   5      388.08      374.92     16.01 o 
   6   5   5       38.79       33.99      9.67 o 
   7   5   5        0.05        0.00     15.25 o 
   8   5   5       67.03       63.67     10.44 o 
   9   5   5       14.81       16.01     17.00 o 
  10   5   5       14.44       24.70     19.78 o 
  11   5   5        6.63        5.36     15.08 o 
  12   5   5        0.07        8.64     19.29 o 
  13   5   5        2.03        8.25     12.73 o 
 -16   6   5        0.47       -9.56     25.25 o 
 -15   6   5      105.93      121.66     17.71 o 
 -14   6   5       37.13        8.31     22.95 o 
 -13   6   5       23.90       25.03     10.93 o 
 -12   6   5        7.15        0.00     16.67 o 
 -11   6   5       12.70        2.24     16.67 o 
 -10   6   5       35.68       33.61     20.39 o 
  -9   6   5      120.48      123.30     11.91 o 
  -8   6   5       10.21       -7.43     16.61 o 
  -7   6   5        8.27        5.25     15.19 o 
  -6   6   5      202.99      186.26     11.97 o 
  -5   6   5        2.11        5.96      6.94 o 
  -4   6   5       63.47       51.48      8.64 o 
  -3   6   5      444.94      408.32     15.47 o 
  -2   6   5       53.60       22.57     14.98 o 
  -1   6   5      228.21      294.96     13.66 o 
   0   6   5      855.22      874.13     25.96 o 
   1   6   5       98.58      120.35      9.84 o 
   2   6   5       71.19       88.43      9.40 o 
   3   6   5      109.31      155.76     10.71 o 
   4   6   5        0.53       -7.16     13.44 o 
   5   6   5       29.71       13.28     19.29 o 
   6   6   5      155.64      170.41     13.66 o 
   7   6   5      101.87      114.66     11.70 o 
   8   6   5      210.64      183.31     14.81 o 
   9   6   5        1.33       12.35     17.98 o 
  10   6   5        5.38        2.68     16.12 o 
  11   6   5        0.46       -2.84     21.86 o 
  12   6   5       13.11       15.25     20.93 o 
  13   6   5        0.00      -13.12     24.48 o 
 -15   7   5       17.83       25.41     19.57 o 
 -14   7   5       18.02       30.77     15.03 o 
 -13   7   5        6.41       -5.57     21.26 o 
 -12   7   5       38.11       10.49     19.95 o 
 -11   7   5       69.58       44.32     27.00 o 
 -10   7   5       27.14       23.23     17.65 o 
  -9   7   5        3.64      -15.36     16.83 o 
  -8   7   5      130.15      131.44     12.79 o 
  -7   7   5       19.50       17.87     14.98 o 
  -6   7   5       24.23       28.58     18.36 o 
  -5   7   5       32.42       33.12      9.51 o 
  -4   7   5      293.80      311.09     14.65 o 
  -3   7   5        6.10      -10.55     14.32 o 
  -2   7   5      159.20      139.15     11.64 o 
  -1   7   5      463.27      425.37     17.33 o 
   0   7   5        9.77       12.41     13.12 o 
   1   7   5      265.06      235.06     14.37 o 
   2   7   5      205.01      211.34     13.83 o 
   3   7   5       47.45       49.73      9.07 o 
   4   7   5        1.91       18.20     14.43 o 
   5   7   5       31.08       40.06     10.00 o 
   6   7   5      162.08      119.20     13.06 o 
   7   7   5       36.10       42.79     10.44 o 
   8   7   5        0.25      -21.15     21.15 o 
   9   7   5        0.02      -16.12     16.12 o 
  10   7   5       21.85       22.90     12.13 o 
  11   7   5        5.87       -9.18     24.27 o 
  12   7   5        0.33       16.29     23.72 o 
 -14   8   5        6.72      -26.73     26.73 o 
 -13   8   5        3.59       15.19     23.34 o 
 -12   8   5       22.07       40.94     12.41 o 
 -11   8   5        0.85       -8.14     20.44 o 
 -10   8   5        0.87      -17.98     19.73 o 
  -9   8   5       20.82       34.92     11.26 o 
  -8   8   5        0.05       11.70     17.00 o 
  -7   8   5       70.97       88.37     11.42 o 
  -6   8   5       29.20       25.96     18.36 o 
  -5   8   5       41.65       29.40     20.17 o 
  -4   8   5      240.77      236.43     15.90 o 
  -3   8   5       95.95       97.12     11.91 o 
  -2   8   5        7.23       18.09     14.37 o 
  -1   8   5      106.87      104.11     11.31 o 
   0   8   5      115.86      112.70     11.48 o 
   1   8   5        7.80       14.48     12.57 o 
   2   8   5      155.01      167.46     13.23 o 
   3   8   5      235.92      273.10     16.07 o 
   4   8   5       68.34       69.63     11.48 o 
   5   8   5       17.45       27.87     10.38 o 
   6   8   5       99.29      101.22     13.61 o 
   7   8   5        0.59       10.49     15.30 o 
   8   8   5        2.88       -5.52     21.10 o 
   9   8   5       41.51       41.04     13.01 o 
  10   8   5        2.02        3.12     15.52 o 
  11   8   5       21.03       42.85     25.74 o 
 -13   9   5        4.31       19.84     24.32 o 
 -12   9   5        6.73        4.21     13.99 o 
 -11   9   5       67.77       35.85     26.40 o 
 -10   9   5        6.38      -11.42     21.31 o 
  -9   9   5        4.61      -16.34     21.10 o 
  -8   9   5        5.31       26.18     17.76 o 
  -7   9   5       32.18       12.62     23.83 o 
  -6   9   5       16.77       15.41      9.78 o 
  -5   9   5       48.65       26.23     26.02 o 
  -4   9   5        1.92       -7.05     17.65 o 
  -3   9   5        8.06      -18.47     18.47 o 
  -2   9   5       76.76      101.82     12.02 o 
  -1   9   5       32.53       45.42      9.35 o 
   0   9   5       15.54       25.20      9.95 o 
   1   9   5       40.73       43.12     11.64 o 
   2   9   5       78.92       90.18     12.52 o 
   3   9   5        0.04       19.84     13.99 o 
   4   9   5       41.27       60.01     12.13 o 
   5   9   5       24.65       29.24     22.41 o 
   6   9   5        3.49        5.57     19.62 o 
   7   9   5        0.17       23.23     17.87 o 
   8   9   5       19.40       22.35     13.12 o 
   9   9   5       15.84      -22.46     24.65 o 
 -11  10   5       11.51       13.17     26.34 o 
 -10  10   5       29.69        3.17     28.04 o 
  -9  10   5        7.23      -26.62     26.62 o 
  -8  10   5       10.90        5.85     20.71 o 
  -7  10   5       20.79       19.84     17.27 o 
  -6  10   5       37.14       51.26     11.75 o 
  -5  10   5       15.25       21.59     19.07 o 
  -4  10   5       42.95       62.25     12.95 o 
  -3  10   5       24.30       28.91     22.13 o 
  -2  10   5        7.45       -2.62     20.11 o 
  -1  10   5       33.48       63.62     12.46 o 
   0  10   5       55.73       73.84     12.30 o 
   1  10   5        2.11       10.71     16.89 o 
   2  10   5        3.13      -16.34     17.65 o 
   3  10   5       61.97       41.86     29.40 o 
   4  10   5        7.60       13.12     11.15 o 
   5  10   5        9.36       -2.95     21.64 o 
   6  10   5       14.02       -6.18     24.65 o 
   7  10   5        3.46      -12.84     25.25 o 
  -8  11   5       10.85       19.62     26.56 o 
  -7  11   5       16.21       54.00     13.83 o 
  -6  11   5        3.72        9.29     22.13 o 
  -5  11   5       12.71       -3.06     26.73 o 
  -4  11   5       20.91       17.98     17.98 o 
  -3  11   5        0.71       20.82     11.53 o 
  -2  11   5       22.88       -2.95     14.81 o 
  -1  11   5        8.72       32.57     20.33 o 
   0  11   5        0.35      -23.83     25.96 o 
   1  11   5       24.39       -3.01     23.17 o 
   2  11   5        2.40        6.12     20.33 o 
   3  11   5        0.10      -18.80     24.27 o 
   4  11   5        2.27       -3.22     22.03 o 
   5  11   5        4.49       13.23     23.83 o 
 -17   0   6       16.59      -25.30     25.30 o 
 -16   0   6       13.58      -13.01     23.94 o 
 -15   0   6       15.71       36.78     10.00 o 
 -14   0   6       96.73       81.60     12.30 o 
 -13   0   6      182.34      171.12     14.43 o 
 -12   0   6       92.49       79.25      9.89 o 
 -11   0   6       84.43      116.25      9.73 o 
 -10   0   6     1108.18     1193.08     38.53 o 
  -9   0   6        1.70       10.06      5.36 o 
  -8   0   6      302.64      278.40     11.37 o 
  -7   0   6     1474.85     1629.71     46.84 o 
  -6   0   6       50.59       54.82      5.90 o 
  -5   0   6      111.79       99.69      6.61 o 
  -4   0   6       72.06       79.96      5.63 o 
  -3   0   6     1824.75     1785.97     39.95 o 
  -2   0   6      645.46      548.94     15.96 o 
  -1   0   6       10.48        9.13      8.09 o 
   0   0   6      385.81      311.31      9.84 o 
   1   0   6    16387.32    17286.07    128.60 o 
   2   0   6       80.71       51.76      6.01 o 
   3   0   6       44.74       35.47      5.03 o 
   4   0   6      378.86      385.74     13.12 o 
   5   0   6      430.29      414.93     14.37 o 
   6   0   6        5.61        6.01     10.22 o 
   7   0   6      145.07      135.16     10.93 o 
   8   0   6      406.99      411.21     18.36 o 
   9   0   6      266.49      254.90     16.23 o 
  10   0   6       93.70      122.97     13.01 o 
  11   0   6       21.55       19.18     20.66 o 
  12   0   6      395.90      374.65     21.70 o 
  13   0   6       31.68      -19.95     26.89 o 
  14   0   6        2.39       30.93     22.30 o 
 -17   1   6        0.12       11.37     19.29 o 
 -16   1   6       14.11        5.25     25.09 o 
 -15   1   6       57.11       56.89     12.68 o 
 -14   1   6       23.92       35.14      9.51 o 
 -13   1   6        0.12      -16.78     16.78 o 
 -12   1   6       36.20       27.71      9.56 o 
 -11   1   6      128.61      118.98     11.20 o 
 -10   1   6        6.25       10.38      6.34 o 
  -9   1   6     1094.91     1044.59     30.39 o 
  -8   1   6      585.49      613.05     18.20 o 
  -7   1   6      139.91      128.71      8.42 o 
  -6   1   6     2238.34     2316.92     52.52 o 
  -5   1   6      373.88      416.35     12.84 o 
  -4   1   6       39.43       28.80      4.59 o 
  -3   1   6       66.85       53.29      5.68 o 
  -2   1   6      199.06      193.20      7.87 o 
  -1   1   6      311.28      333.11      9.95 o 
   0   1   6      135.38      191.34      8.09 o 
   1   1   6      475.77      499.20     15.30 o 
   2   1   6      318.92      320.54     11.31 o 
   3   1   6       95.49       62.25      6.89 o 
   4   1   6      204.89      224.13     10.44 o 
   5   1   6       97.02       95.64      7.98 o 
   6   1   6      642.90      660.92     19.02 o 
   7   1   6      445.17      450.78     16.89 o 
   8   1   6        1.96        7.38     14.05 o 
   9   1   6       69.48       34.65     10.49 o 
  10   1   6       89.42       88.54     11.75 o 
  11   1   6        7.06      -19.02     19.02 o 
  12   1   6        1.22        2.62     20.55 o 
  13   1   6       40.32       34.38     24.32 o 
  14   1   6        1.44       12.41     23.66 o 
 -17   2   6        6.71        5.79     24.87 o 
 -16   2   6        9.71        0.00     22.63 o 
 -15   2   6       28.48        0.00     21.64 o 
 -14   2   6        7.54      -19.18     19.18 o 
 -13   2   6        5.69       10.27     17.33 o 
 -12   2   6       16.77       22.57     17.27 o 
 -11   2   6      808.27      798.10     22.79 o 
 -10   2   6       61.22       50.66      7.92 o 
  -9   2   6        0.40        5.74     11.97 o 
  -8   2   6      656.54      682.35     21.26 o 
  -7   2   6      369.85      361.42     12.79 o 
  -6   2   6        1.34       -7.71      9.29 o 
  -5   2   6     1674.24     1593.15     43.07 o 
  -4   2   6     3419.89     3377.53     60.45 o 
  -3   2   6      802.51      752.58     23.34 o 
  -2   2   6     1143.17     1270.26     35.69 o 
  -1   2   6      498.22      477.56     14.65 o 
   0   2   6      253.22      281.03     10.17 o 
   1   2   6      536.65      480.02     14.16 o 
   2   2   6      468.14      548.94     17.22 o 
   3   2   6      419.01      382.63     13.06 o 
   4   2   6      714.55      643.65     20.60 o 
   5   2   6      354.41      355.25     13.83 o 
   6   2   6       52.29       56.95      8.20 o 
   7   2   6      151.43      155.49     11.59 o 
   8   2   6      183.09      198.94     12.79 o 
   9   2   6       19.94       17.76      8.96 o 
  10   2   6        2.66       -2.24     20.60 o 
  11   2   6      173.18      135.32     16.12 o 
  12   2   6        6.68        0.00     21.81 o 
  13   2   6        0.71       -8.74     20.82 o 
  14   2   6       38.20       18.91     26.78 o 
 -17   3   6        2.33        2.95     28.37 o 
 -16   3   6        2.45       21.97     18.20 o 
 -15   3   6        0.63      -15.19     21.48 o 
 -14   3   6        7.86      -18.64     20.33 o 
 -13   3   6       14.40       15.03     15.90 o 
 -12   3   6      338.44      327.70     17.49 o 
 -11   3   6        7.31       18.09     11.42 o 
 -10   3   6      247.68      249.77     14.16 o 
  -9   3   6      281.87      274.09     13.39 o 
  -8   3   6      114.18      117.40      8.74 o 
  -7   3   6      135.42      140.57      9.35 o 
  -6   3   6      434.18      451.00     13.88 o 
  -5   3   6      741.22      829.26     23.83 o 
  -4   3   6       76.57       71.65      6.78 o 
  -3   3   6      956.32     1020.49     28.69 o 
  -2   3   6       92.05       85.26      6.29 o 
  -1   3   6       12.75       16.56      4.81 o 
   0   3   6        0.98       -4.37     10.11 o 
   1   3   6      372.56      364.21     12.19 o 
   2   3   6      253.46      276.38     11.53 o 
   3   3   6      389.98      371.15     13.72 o 
   4   3   6      348.45      362.24     14.16 o 
   5   3   6        0.97      -13.34     13.34 o 
   6   3   6      136.22      114.77     10.22 o 
   7   3   6      139.82      147.89     10.99 o 
   8   3   6        8.02       13.88     14.70 o 
   9   3   6      138.50      151.17     13.44 o 
  10   3   6       47.09       23.50     22.03 o 
  11   3   6        0.02        7.27      8.47 o 
  12   3   6       50.34       24.87     29.13 o 
  13   3   6        4.17      -11.97     22.41 o 
  14   3   6       13.53      -28.04     28.04 o 
 -17   4   6        3.71        6.18     23.12 o 
 -16   4   6        1.58        0.00     19.84 o 
 -15   4   6        2.51      -10.60     21.86 o 
 -14   4   6       22.35       41.26      9.51 o 
 -13   4   6        1.57      -16.34     16.34 o 
 -12   4   6       49.40       62.14     10.17 o 
 -11   4   6       37.65       29.29      9.46 o 
 -10   4   6        0.14        8.96     13.72 o 
  -9   4   6       97.96       91.44     10.06 o 
  -8   4   6      529.53      490.30     17.00 o 
  -7   4   6      622.98      608.46     19.35 o 
  -6   4   6       53.15       58.48      7.49 o 
  -5   4   6      234.38      214.13     10.82 o 
  -4   4   6      495.96      458.21     14.26 o 
  -3   4   6       77.93       75.97      8.25 o 
  -2   4   6      138.90      126.09      8.20 o 
  -1   4   6      581.04      513.14     15.03 o 
   0   4   6      114.92      117.45      8.64 o 
   1   4   6      205.34      200.20     10.38 o 
   2   4   6       29.50       17.11      6.12 o 
   3   4   6       58.39       68.70      7.87 o 
   4   4   6       83.61       70.01      8.53 o 
   5   4   6      254.76      219.76     12.57 o 
   6   4   6        1.85       10.82     12.46 o 
   7   4   6      217.27      215.72     13.39 o 
   8   4   6      197.80      165.98     13.50 o 
   9   4   6        0.76        4.54     17.05 o 
  10   4   6       30.20       30.28     11.20 o 
  11   4   6        7.49        0.00     17.27 o 
  12   4   6        4.95       -8.64     21.75 o 
  13   4   6       18.23        9.35     23.45 o 
 -17   5   6       22.55       45.25     30.99 o 
 -16   5   6        1.08       24.05     18.53 o 
 -15   5   6       43.17       52.74     13.28 o 
 -14   5   6        1.33        1.48      9.67 o 
 -13   5   6       90.20      103.46     12.52 o 
 -12   5   6        5.86       21.81     10.82 o 
 -11   5   6        1.88      -12.52     16.94 o 
 -10   5   6      176.13      169.10     12.73 o 
  -9   5   6      150.50      167.95     11.59 o 
  -8   5   6       47.24       38.53      8.14 o 
  -7   5   6      190.20      213.15     12.19 o 
  -6   5   6      342.87      380.44     14.81 o 
  -5   5   6      106.05      118.60      9.18 o 
  -4   5   6        0.04        2.84     10.60 o 
  -3   5   6       15.78        8.36     10.77 o 
  -2   5   6      128.08      117.01      9.24 o 
  -1   5   6        4.02        4.21     11.59 o 
   0   5   6      232.09      205.82     11.37 o 
   1   5   6      271.89      225.72     12.24 o 
   2   5   6        5.50       13.17      5.68 o 
   3   5   6        0.78       -9.73     13.72 o 
   4   5   6        9.25       20.11      6.89 o 
   5   5   6      197.21      165.27     13.23 o 
   6   5   6        9.26       17.65     14.81 o 
   7   5   6       10.71       18.91     18.20 o 
   8   5   6       22.57       27.11     19.18 o 
   9   5   6       19.31       28.47     10.88 o 
  10   5   6       20.56       29.13     11.04 o 
  11   5   6        1.60       24.92     10.44 o 
  12   5   6        4.96       36.29     22.24 o 
  13   5   6        6.09       16.23     12.90 o 
 -16   6   6        3.50      -27.60     27.60 o 
 -15   6   6        0.01      -14.87     22.08 o 
 -14   6   6       13.65        5.57     24.87 o 
 -13   6   6        0.09       20.77      9.40 o 
 -12   6   6        1.97      -14.59     20.60 o 
 -11   6   6        4.97       13.66     13.66 o 
 -10   6   6        9.65       10.66     17.98 o 
  -9   6   6        0.04      -12.08     16.34 o 
  -8   6   6       16.15      -16.51     16.51 o 
  -7   6   6       14.54        0.00     15.36 o 
  -6   6   6       19.04       16.34      7.00 o 
  -5   6   6       54.28       67.88      8.91 o 
  -4   6   6        3.66       -9.78     14.92 o 
  -3   6   6        0.68        8.03     13.50 o 
  -2   6   6        0.04        9.56      8.74 o 
  -1   6   6       50.28       61.43      8.53 o 
   0   6   6        0.18       11.42     12.73 o 
   1   6   6      183.27      179.70     12.08 o 
   2   6   6      263.22      252.44     13.88 o 
   3   6   6       37.36       10.93     17.27 o 
   4   6   6      178.24      181.39     14.05 o 
   5   6   6      246.86      221.35     15.63 o 
   6   6   6        0.86      -18.96     18.96 o 
   7   6   6        9.91        2.30     19.57 o 
   8   6   6       48.89       34.21     22.63 o 
   9   6   6        4.05      -13.06     23.23 o 
  10   6   6        3.53       -8.36     18.75 o 
  11   6   6        0.04       11.97     18.91 o 
  12   6   6        0.96       16.01     17.27 o 
 -15   7   6        0.11      -15.90     23.61 o 
 -14   7   6        9.39       20.93     20.93 o 
 -13   7   6        7.89       19.68     19.68 o 
 -12   7   6       10.91        2.62     20.66 o 
 -11   7   6        6.87       17.43     17.43 o 
 -10   7   6        1.15       -4.70     17.93 o 
  -9   7   6        0.94      -19.35     19.35 o 
  -8   7   6       26.30       12.79     10.27 o 
  -7   7   6       42.32       34.92      9.56 o 
  -6   7   6       27.08       24.70      8.42 o 
  -5   7   6       44.01       45.20      9.02 o 
  -4   7   6        1.47       18.64     12.62 o 
  -3   7   6       20.23        9.18     17.33 o 
  -2   7   6        0.86       21.97     13.44 o 
  -1   7   6        4.82       19.95      8.20 o 
   0   7   6       44.46       78.92     10.11 o 
   1   7   6        0.51       -5.74     14.43 o 
   2   7   6       66.20       74.82      9.56 o 
   3   7   6       52.95       45.58     10.44 o 
   4   7   6       51.78       72.63     10.22 o 
   5   7   6      215.11      154.56     13.88 o 
   6   7   6        0.02        9.46     18.91 o 
   7   7   6        0.64       22.52     19.89 o 
   8   7   6       31.91      -13.28     22.68 o 
   9   7   6        0.00       31.04     19.35 o 
  10   7   6        0.02        3.01     16.72 o 
  11   7   6        0.00        3.22     19.46 o 
 -14   8   6       13.71       32.30     21.92 o 
 -13   8   6       16.29       15.25     28.80 o 
 -12   8   6        0.95        5.79     21.64 o 
 -11   8   6        6.19       -8.20     23.72 o 
 -10   8   6        2.88        5.19     18.42 o 
  -9   8   6       14.84       -4.97     17.93 o 
  -8   8   6        6.43       11.91     19.18 o 
  -7   8   6        1.20       22.95     18.36 o 
  -6   8   6        7.48        8.91     19.35 o 
  -5   8   6       13.42        0.00     17.60 o 
  -4   8   6        5.45       12.73     18.75 o 
  -3   8   6        0.80      -19.13     19.13 o 
  -2   8   6       16.80        6.29     18.09 o 
  -1   8   6        0.19       18.91     14.98 o 
   0   8   6        0.27        6.39     15.19 o 
   1   8   6       23.74       15.19     17.76 o 
   2   8   6       24.11       24.48     17.93 o 
   3   8   6       19.81       34.81     10.66 o 
   4   8   6       84.30       79.90     11.64 o 
   5   8   6        1.18        2.51     20.44 o 
   6   8   6        4.48       13.06     19.02 o 
   7   8   6       13.65       35.80     21.48 o 
   8   8   6       24.76       -5.79     23.23 o 
   9   8   6        0.42      -12.30     22.95 o 
  10   8   6        2.64       25.96     24.32 o 
 -12   9   6        0.86        3.17     27.05 o 
 -11   9   6        6.88        3.01     21.10 o 
 -10   9   6        0.83       20.17     16.07 o 
  -9   9   6       17.61       22.13     19.57 o 
  -8   9   6        0.12      -23.06     23.06 o 
  -7   9   6        0.20        7.71     14.81 o 
  -6   9   6       15.88       22.52     21.70 o 
  -5   9   6        2.37        4.92     15.08 o 
  -4   9   6        0.06       21.70     16.18 o 
  -3   9   6       16.22        0.00     17.54 o 
  -2   9   6        1.42        9.51     18.09 o 
  -1   9   6       20.43       16.72     19.57 o 
   0   9   6        3.33       26.56     16.56 o 
   1   9   6        1.57       -9.84     20.22 o 
   2   9   6        7.39       27.60     20.22 o 
   3   9   6       33.77       39.13     11.09 o 
   4   9   6       23.71       29.02     11.26 o 
   5   9   6        0.18       -5.57     17.54 o 
   6   9   6        5.36       14.48     19.84 o 
   7   9   6        0.83      -12.13     18.69 o 
   8   9   6       13.17        0.00     22.03 o 
 -10  10   6        2.19      -22.35     27.98 o 
  -9  10   6        3.02       -3.06     24.76 o 
  -8  10   6        0.20       17.82     20.60 o 
  -7  10   6       13.43       23.12     17.82 o 
  -6  10   6        0.67        0.00     15.41 o 
  -5  10   6        5.20       16.56     17.93 o 
  -4  10   6        3.61        5.47     15.41 o 
  -3  10   6       11.74       10.82     21.59 o 
  -2  10   6        5.12       15.41      8.31 o 
  -1  10   6        3.95        9.24     10.17 o 
   0  10   6        5.81       30.00     19.84 o 
   1  10   6        5.50      -11.04     19.57 o 
   2  10   6        0.02        8.47     18.91 o 
   3  10   6       19.34        2.90     18.96 o 
   4  10   6        5.61       20.88     20.88 o 
   5  10   6        1.68       -3.06     21.15 o 
   6  10   6        0.91       25.63     22.63 o 
  -8  11   6        2.25        0.00     24.32 o 
  -7  11   6        0.00       -3.22     23.50 o 
  -6  11   6        0.42      -26.78     26.78 o 
  -5  11   6        0.34      -23.23     23.23 o 
  -4  11   6        1.39       15.30     20.99 o 
  -3  11   6        1.56       12.19     20.66 o 
  -2  11   6        2.67       21.26     18.47 o 
  -1  11   6        6.42       33.50     20.88 o 
   0  11   6        0.14        0.00     21.26 o 
   1  11   6        8.27       18.64     21.53 o 
   2  11   6        1.06        6.34     24.92 o 
   3  11   6       11.43        3.22     26.45 o 
 -17   1   7        5.09        2.84     23.39 o 
 -16   1   7        3.66       -2.62     21.26 o 
 -15   1   7       16.90       29.08     21.42 o 
 -14   1   7       94.64       84.60     11.86 o 
 -13   1   7        0.36       14.32     13.39 o 
 -12   1   7       79.30       87.77     10.66 o 
 -11   1   7        0.87        1.69     15.25 o 
 -10   1   7       61.33       64.16      8.53 o 
  -9   1   7       17.01       18.69     14.16 o 
  -8   1   7        1.61      -10.06     10.06 o 
  -7   1   7       30.10       20.71     12.62 o 
  -6   1   7      271.31      263.21     10.71 o 
  -5   1   7        0.42        2.13      8.80 o 
  -4   1   7       12.61       20.93      4.59 o 
  -3   1   7      742.60      789.25     24.38 o 
  -2   1   7     6110.17     6708.38     84.88 o 
  -1   1   7      484.78      649.39     19.51 o 
   0   1   7        1.98        0.87      4.21 o 
   1   1   7      104.83       89.25      6.67 o 
   2   1   7      290.03      270.97     10.99 o 
   3   1   7       15.49       15.90      6.01 o 
   4   1   7       47.17       37.49      6.67 o 
   5   1   7      192.04      188.55     11.26 o 
   6   1   7       30.48       33.61      7.92 o 
   7   1   7        0.13      -16.18     16.18 o 
   8   1   7       56.26       63.45     10.55 o 
   9   1   7      318.48      294.25     18.31 o 
  10   1   7      250.70      247.03     17.33 o 
  11   1   7       89.50       86.35     13.72 o 
  12   1   7        1.64      -13.99     24.92 o 
  13   1   7        0.03        3.06     16.89 o 
  14   1   7        0.49       16.40     23.88 o 
 -17   2   7        5.64      -24.98     24.98 o 
 -16   2   7        2.10        8.03     21.31 o 
 -15   2   7       70.15       71.38     11.70 o 
 -14   2   7        8.88       -6.83     16.29 o 
 -13   2   7        2.24       25.14     16.23 o 
 -12   2   7       43.57       41.26      9.95 o 
 -11   2   7       27.61       10.60     15.03 o 
 -10   2   7       40.84       48.31      7.82 o 
  -9   2   7       86.20      108.65      9.02 o 
  -8   2   7        0.08      -10.88     10.88 o 
  -7   2   7       86.64      105.48      8.64 o 
  -6   2   7        0.13        0.00      9.73 o 
  -5   2   7       36.64       52.14      6.67 o 
  -4   2   7       65.64       63.67      6.50 o 
  -3   2   7      110.15      132.64      8.09 o 
  -2   2   7        0.30        3.17      8.80 o 
  -1   2   7      550.39      522.71     16.94 o 
   0   2   7     2032.86     2025.07     50.61 o 
   1   2   7      775.16      790.78     23.50 o 
   2   2   7      121.00      121.39      8.53 o 
   3   2   7      626.30      603.65     17.27 o 
   4   2   7       73.15       75.09      7.92 o 
   5   2   7        9.97        3.17     12.57 o 
   6   2   7       11.62       15.85      7.60 o 
   7   2   7        4.45        9.46     15.19 o 
   8   2   7       52.97       48.10      9.40 o 
   9   2   7       10.39       13.39     19.73 o 
  10   2   7        0.01       14.54     15.74 o 
  11   2   7      102.00      121.06     15.08 o 
  12   2   7        0.05        0.00     20.93 o 
  13   2   7        9.10       -9.24     26.73 o 
 -17   3   7       21.98       33.83     14.16 o 
 -16   3   7       27.51       51.37     11.26 o 
 -15   3   7        0.63       -5.14     17.33 o 
 -14   3   7        0.61        8.74      9.78 o 
 -13   3   7       32.79       21.15     10.44 o 
 -12   3   7       12.93       14.10     14.92 o 
 -11   3   7        0.40        9.29     13.55 o 
 -10   3   7       36.85       39.73      8.36 o 
  -9   3   7       45.40       53.67      8.36 o 
  -8   3   7       41.41       53.67      7.49 o 
  -7   3   7      104.27      100.34      8.69 o 
  -6   3   7      165.01      141.44      9.35 o 
  -5   3   7       26.98       40.06      6.18 o 
  -4   3   7        0.44       -9.56     10.00 o 
  -3   3   7      599.07      577.91     16.72 o 
  -2   3   7      303.42      278.73     11.42 o 
  -1   3   7      519.86      417.72     13.44 o 
   0   3   7      786.88      768.97     23.28 o 
   1   3   7      191.53      216.48     10.49 o 
   2   3   7      725.57      661.80     17.98 o 
   3   3   7       66.18       62.80      7.65 o 
   4   3   7      359.42      331.04     14.10 o 
   5   3   7      392.69      359.51     15.63 o 
   6   3   7       19.47        9.89      7.49 o 
   7   3   7        7.13        0.00     12.79 o 
   8   3   7        1.19        4.26     17.65 o 
   9   3   7       17.53        2.30     20.60 o 
  10   3   7       14.25       14.32      9.67 o 
  11   3   7       40.92       24.43     23.50 o 
  12   3   7        3.86        0.00     22.74 o 
  13   3   7        6.35        6.34     23.66 o 
 -17   4   7        0.50      -25.20     25.20 o 
 -16   4   7       10.61       14.37     20.99 o 
 -15   4   7        0.27      -21.37     22.35 o 
 -14   4   7        9.67       14.87     18.20 o 
 -13   4   7       37.90       32.19     19.78 o 
 -12   4   7       46.26       26.83     10.06 o 
 -11   4   7       46.80       41.86      9.46 o 
 -10   4   7       14.26       14.76     14.54 o 
  -9   4   7      118.37      107.61     11.04 o 
  -8   4   7       20.84        4.81     15.03 o 
  -7   4   7        3.88        9.13     11.75 o 
  -6   4   7       63.47       72.91      8.53 o 
  -5   4   7      228.81      211.02     11.64 o 
  -4   4   7       68.93      104.28      8.20 o 
  -3   4   7      875.69      717.65     21.75 o 
  -2   4   7     1005.58      850.68     26.07 o 
  -1   4   7        5.34        6.50      5.74 o 
   0   4   7      473.13      492.59     15.58 o 
   1   4   7      137.41      129.64      9.40 o 
   2   4   7        6.26       -4.48     12.46 o 
   3   4   7       10.13        7.92     11.59 o 
   4   4   7        0.14       13.55     10.44 o 
   5   4   7      103.19      107.72     10.60 o 
   6   4   7        7.58        5.85     13.06 o 
   7   4   7        3.50       -4.21     14.21 o 
   8   4   7        1.35       17.43      8.85 o 
   9   4   7        3.05       -2.46     16.67 o 
  10   4   7       40.27       55.47     11.97 o 
  11   4   7       20.61       28.31     20.39 o 
  12   4   7        0.15       24.38     18.80 o 
  13   4   7        5.60      -13.12     28.20 o 
 -17   5   7        8.31        6.50     29.02 o 
 -16   5   7        0.28        3.01     19.84 o 
 -15   5   7        5.55      -16.89     21.86 o 
 -14   5   7        7.23       23.28     10.11 o 
 -13   5   7       26.25       42.68     10.60 o 
 -12   5   7        0.31       20.55     13.12 o 
 -11   5   7       27.56       26.23      8.74 o 
 -10   5   7       10.27        3.99     17.22 o 
  -9   5   7       21.23       20.66     14.43 o 
  -8   5   7       68.27       57.33      9.51 o 
  -7   5   7      129.79      118.98     10.60 o 
  -6   5   7      132.30      127.18     10.71 o 
  -5   5   7       51.17       52.90      8.91 o 
  -4   5   7      658.17      672.35     20.82 o 
  -3   5   7      227.89      184.78     11.91 o 
  -2   5   7       45.72       51.70      7.43 o 
  -1   5   7      580.85      522.00     17.11 o 
   0   5   7      282.68      272.88     13.34 o 
   1   5   7      141.21      142.43     10.27 o 
   2   5   7      258.39      266.27     13.61 o 
   3   5   7      293.08      303.49     14.65 o 
   4   5   7      176.13      152.59     12.84 o 
   5   5   7       11.69       27.60     16.94 o 
   6   5   7       36.00       27.33     18.69 o 
   7   5   7        2.31       15.74     15.74 o 
   8   5   7        3.22        7.21     17.22 o 
   9   5   7       17.88        2.57     21.15 o 
  10   5   7       16.92        0.00     22.52 o 
  11   5   7       33.75       11.91     22.68 o 
  12   5   7        0.19       -3.17     25.74 o 
 -16   6   7        3.08       -3.22     24.59 o 
 -15   6   7       19.60       27.00     21.42 o 
 -14   6   7        8.29       17.65     12.24 o 
 -13   6   7        3.73       21.04     17.43 o 
 -12   6   7        8.62       17.27     20.22 o 
 -11   6   7        9.21       27.22      8.74 o 
 -10   6   7        2.78      -15.30     17.65 o 
  -9   6   7        2.14       18.64     15.63 o 
  -8   6   7        0.02       11.81     15.25 o 
  -7   6   7        2.75       -7.54     14.81 o 
  -6   6   7      427.63      411.10     17.49 o 
  -5   6   7      143.34      113.52     11.59 o 
  -4   6   7       10.86       14.76      7.32 o 
  -3   6   7      409.96      411.76     17.49 o 
  -2   6   7      333.67      371.48     16.72 o 
  -1   6   7        4.85        0.00     14.54 o 
   0   6   7      244.12      236.70     13.39 o 
   1   6   7      283.41      302.56     15.30 o 
   2   6   7       24.17        1.86     15.25 o 
   3   6   7       41.45       47.28      9.07 o 
   4   6   7       14.79       16.34     17.60 o 
   5   6   7       83.13       72.80     11.09 o 
   6   6   7       32.66       29.40      9.67 o 
   7   6   7       20.05      -14.59     22.30 o 
   8   6   7        6.00       -7.76     17.38 o 
   9   6   7       26.94       45.80     11.86 o 
  10   6   7        2.88      -22.30     22.30 o 
  11   6   7        0.17       -6.29     23.99 o 
 -15   7   7        0.53       -6.39     25.63 o 
 -14   7   7       12.52      -24.16     27.33 o 
 -13   7   7       27.01       14.21     24.98 o 
 -12   7   7        4.11      -24.87     24.87 o 
 -11   7   7       13.97        5.08     22.68 o 
 -10   7   7       88.35       90.78     12.73 o 
  -9   7   7       34.32       20.60     23.50 o 
  -8   7   7       11.51       13.17     17.00 o 
  -7   7   7      159.79      170.41     14.10 o 
  -6   7   7       89.86       78.10     10.99 o 
  -5   7   7      153.78      144.23     13.06 o 
  -4   7   7      183.30      151.12     12.95 o 
  -3   7   7       80.35       51.37      9.40 o 
  -2   7   7       97.34       98.21     11.37 o 
  -1   7   7      238.03      199.59     13.99 o 
   0   7   7      127.42      103.95     11.37 o 
   1   7   7        4.36        8.09     15.41 o 
   2   7   7       14.99       23.88      8.96 o 
   3   7   7       93.88       94.88     12.57 o 
   4   7   7        0.02       22.68     15.36 o 
   5   7   7       16.02       19.02     17.82 o 
   6   7   7       49.28       45.09     10.88 o 
   7   7   7        0.00      -20.17     20.17 o 
   8   7   7       24.72       35.25     10.44 o 
   9   7   7       13.88       -8.91     22.46 o 
  10   7   7        4.15       31.59     20.00 o 
 -14   8   7        0.01       -3.28     25.03 o 
 -13   8   7        0.54       24.70     19.02 o 
 -12   8   7        0.52       23.45     19.40 o 
 -11   8   7       15.33       13.94     21.37 o 
 -10   8   7        0.07      -15.96     19.51 o 
  -9   8   7       17.24       15.25     20.66 o 
  -8   8   7       34.07       61.43     10.38 o 
  -7   8   7       43.76       18.91     20.33 o 
  -6   8   7       19.61       30.17      9.46 o 
  -5   8   7       63.08       56.40      9.89 o 
  -4   8   7       96.66      104.11     12.90 o 
  -3   8   7      118.19       91.98     12.41 o 
  -2   8   7       56.95       26.29     17.76 o 
  -1   8   7        3.33       -4.43     14.92 o 
   0   8   7       93.39      109.14     12.73 o 
   1   8   7        9.66       -2.30     17.54 o 
   2   8   7       35.16       14.05     18.14 o 
   3   8   7       59.99       93.46     12.95 o 
   4   8   7       60.43       35.25     27.82 o 
   5   8   7        9.42       21.04     21.64 o 
   6   8   7        7.59        5.52     23.66 o 
   7   8   7       41.88       35.52     12.35 o 
   8   8   7        0.04      -26.73     26.73 o 
   9   8   7       13.94       28.97     25.52 o 
 -12   9   7       26.34       -3.22     25.80 o 
 -11   9   7       10.80        3.06     28.20 o 
 -10   9   7       21.21       26.40     27.38 o 
  -9   9   7       23.31       22.57     24.27 o 
  -8   9   7        6.70       16.34     11.53 o 
  -7   9   7       24.73       23.39     11.75 o 
  -6   9   7        2.98      -10.33     18.20 o 
  -5   9   7        0.99      -18.42     18.42 o 
  -4   9   7       87.99       81.22     13.17 o 
  -3   9   7        1.04        7.43     18.69 o 
  -2   9   7       40.80       34.65     22.13 o 
  -1   9   7       91.62      106.63     12.90 o 
   0   9   7        2.74      -17.65     18.31 o 
   1   9   7        0.22       10.27     16.23 o 
   2   9   7       95.14       96.03     13.28 o 
   3   9   7        7.97        8.09     21.48 o 
   4   9   7        0.16      -18.96     18.96 o 
   5   9   7       63.89       73.89     13.61 o 
   6   9   7        0.27        9.07     22.85 o 
   7   9   7        5.55      -28.86     28.86 o 
 -10  10   7        0.00       12.95     24.65 o 
  -9  10   7       32.45       55.25     13.01 o 
  -8  10   7        7.00       21.26     23.72 o 
  -7  10   7        1.14       18.69     10.82 o 
  -6  10   7       53.49       49.52     13.12 o 
  -5  10   7        1.13       11.37     20.50 o 
  -4  10   7        0.00       -8.42     21.21 o 
  -3  10   7       11.36       27.87     17.65 o 
  -2  10   7        1.16       15.14     10.71 o 
  -1  10   7       12.22       27.98     20.22 o 
   0  10   7        1.97       11.31     22.63 o 
   1  10   7       32.77       54.22     11.37 o 
   2  10   7        7.02        2.95     22.95 o 
   3  10   7       11.54        9.02     20.22 o 
   4  10   7       14.10      -24.65     24.65 o 
   5  10   7        0.10       -6.45     18.75 o 
  -7  11   7       15.62        3.28     20.00 o 
  -6  11   7        3.73       29.02     25.63 o 
  -5  11   7       19.55       19.07     19.07 o 
  -4  11   7        7.09        0.00     25.58 o 
  -3  11   7        9.02        3.12     20.50 o 
  -2  11   7        0.14        3.12     17.43 o 
  -1  11   7        6.38       26.18     12.62 o 
   0  11   7       21.84       44.38     14.16 o 
   1  11   7        3.62       12.84     18.75 o 
   2  11   7        2.97       32.74     22.19 o 
 -17   0   8        0.31      -24.38     24.38 o 
 -16   0   8       18.75       29.18     20.39 o 
 -15   0   8        3.10       17.49      9.56 o 
 -14   0   8        2.98       11.26     17.33 o 
 -13   0   8      316.26      311.25     17.16 o 
 -12   0   8       91.32       84.82     10.93 o 
 -11   0   8       33.99       46.40      9.67 o 
 -10   0   8      371.89      396.67     15.85 o 
  -9   0   8      145.07      123.35     10.00 o 
  -8   0   8       53.48       63.45      7.65 o 
  -7   0   8      199.93      185.44     10.49 o 
  -6   0   8      618.36      608.51     16.56 o 
  -5   0   8     1128.40     1162.21     32.74 o 
  -4   0   8       28.81       53.07      6.01 o 
  -3   0   8       83.66      105.48      7.76 o 
  -2   0   8      708.43      769.08     23.01 o 
  -1   0   8        5.50        6.89      8.85 o 
   0   0   8       21.84       20.11      5.52 o 
   1   0   8     1334.25     1402.35     36.62 o 
   2   0   8     1518.20     1572.38     40.77 o 
   3   0   8      207.45      227.03     11.59 o 
   4   0   8       10.93       -1.53     13.66 o 
   5   0   8      256.62      244.30     13.72 o 
   6   0   8     1321.92     1343.60     39.24 o 
   7   0   8     1117.80     1140.51     34.21 o 
   8   0   8      123.30      134.88     13.12 o 
   9   0   8       56.40       46.13     11.42 o 
  10   0   8       39.59       30.44     21.53 o 
  11   0   8       29.23       10.99     22.95 o 
  12   0   8        2.32       11.86     18.80 o 
  13   0   8        4.12       -3.22     24.65 o 
 -17   1   8       12.74        0.00     22.35 o 
 -16   1   8        7.71        7.98     19.07 o 
 -15   1   8       44.82       54.93     12.08 o 
 -14   1   8      139.67      114.94     12.95 o 
 -13   1   8        4.03       -6.29     16.61 o 
 -12   1   8      228.17      208.18     14.59 o 
 -11   1   8      491.73      463.95     18.75 o 
 -10   1   8       24.86       27.98     18.42 o 
  -9   1   8      244.00      219.38     12.08 o 
  -8   1   8      537.85      563.09     16.89 o 
  -7   1   8       77.31       79.79      8.14 o 
  -6   1   8      401.42      403.51     13.94 o 
  -5   1   8        7.40       10.71     11.09 o 
  -4   1   8      240.20      239.76     10.33 o 
  -3   1   8      193.41      200.91      9.78 o 
  -2   1   8      107.47      125.70      8.25 o 
  -1   1   8      640.03      658.46     19.35 o 
   0   1   8      226.13      247.03     10.93 o 
   1   1   8       96.37      110.40      8.31 o 
   2   1   8      327.24      378.37     13.61 o 
   3   1   8      688.76      663.11     20.55 o 
   4   1   8     1268.51     1282.77     38.75 o 
   5   1   8      585.83      575.66     18.80 o 
   6   1   8      612.85      657.59     21.48 o 
   7   1   8      277.18      289.01     16.56 o 
   8   1   8       42.60       31.64     11.04 o 
   9   1   8       17.51       28.26     10.55 o 
  10   1   8        3.49       10.22     20.44 o 
  11   1   8        4.21       22.90     10.22 o 
  12   1   8        0.15       29.84     20.28 o 
  13   1   8        4.42       25.80     19.89 o 
 -17   2   8        9.56      -25.91     25.91 o 
 -16   2   8       10.41       33.39     11.42 o 
 -15   2   8        4.07      -17.60     19.29 o 
 -14   2   8       38.45       18.58     20.77 o 
 -13   2   8       24.83       30.06     20.60 o 
 -12   2   8       16.38       22.13      7.82 o 
 -11   2   8      122.76      138.98     11.81 o 
 -10   2   8      511.29      493.25     18.58 o 
  -9   2   8      284.40      275.84     13.66 o 
  -8   2   8       48.64       54.33      8.42 o 
  -7   2   8      786.09      835.32     23.99 o 
  -6   2   8        4.72        4.48      4.86 o 
  -5   2   8      287.10      314.15     12.46 o 
  -4   2   8       75.59      106.19      7.92 o 
  -3   2   8       55.29       46.40      6.12 o 
  -2   2   8      639.67      654.91     19.57 o 
  -1   2   8      522.36      544.73     16.29 o 
   0   2   8       14.27        6.39      8.74 o 
   1   2   8       70.18       48.64      7.32 o 
   2   2   8      162.09      134.88      9.89 o 
   3   2   8       54.92       65.97      8.20 o 
   4   2   8      206.93      212.60     12.79 o 
   5   2   8      446.43      412.03     17.33 o 
   6   2   8      115.53      128.65     12.24 o 
   7   2   8      276.16      260.64     15.63 o 
   8   2   8      586.01      628.30     23.56 o 
   9   2   8       35.83       61.87     10.93 o 
  10   2   8       18.20        5.19     20.50 o 
  11   2   8        0.82       -2.79     20.50 o 
  12   2   8       12.67       27.33     26.29 o 
  13   2   8        0.23       -3.28     23.83 o 
 -17   3   8        2.62       12.08     22.95 o 
 -16   3   8        6.41       27.98     17.71 o 
 -15   3   8       17.77       25.96     17.60 o 
 -14   3   8        0.01        9.62     16.34 o 
 -13   3   8        9.92       24.54     17.16 o 
 -12   3   8       33.08       30.17      9.67 o 
 -11   3   8       21.03        0.00     14.16 o 
 -10   3   8       13.43       11.75      7.82 o 
  -9   3   8      638.62      608.29     19.78 o 
  -8   3   8      336.92      350.11     14.43 o 
  -7   3   8        8.78      -10.38     11.37 o 
  -6   3   8        0.32       11.26     12.13 o 
  -5   3   8     1112.89     1168.93     35.74 o 
  -4   3   8       19.56       28.37      5.90 o 
  -3   3   8      141.06      128.11      9.18 o 
  -2   3   8      756.41      696.67     21.42 o 
  -1   3   8        7.27       13.34      9.62 o 
   0   3   8      379.28      322.95     13.17 o 
   1   3   8      975.30      892.60     28.09 o 
   2   3   8      245.16      255.89     12.52 o 
   3   3   8        7.90       13.39      7.87 o 
   4   3   8      238.76      234.30     13.39 o 
   5   3   8        0.53      -15.69     15.69 o 
   6   3   8      182.00      166.37     13.01 o 
   7   3   8      198.00      197.52     14.43 o 
   8   3   8       78.26       73.84     11.48 o 
   9   3   8       11.25       20.60     10.00 o 
  10   3   8       71.81       29.51     25.30 o 
  11   3   8        0.06        5.79     23.88 o 
  12   3   8        3.64       12.46     21.15 o 
 -17   4   8        0.03       -3.12     24.05 o 
 -16   4   8        9.37        0.00     22.57 o 
 -15   4   8        0.58       13.55     21.86 o 
 -14   4   8        9.40       15.14     22.30 o 
 -13   4   8       24.61       51.70     10.38 o 
 -12   4   8        2.24       17.54     17.27 o 
 -11   4   8       21.94       40.88      9.13 o 
 -10   4   8       11.27       19.13     13.83 o 
  -9   4   8       30.07       -9.02     18.25 o 
  -8   4   8      161.78      158.66     11.70 o 
  -7   4   8       25.70        9.67     14.26 o 
  -6   4   8      149.58      157.57     10.99 o 
  -5   4   8      390.66      432.36     15.69 o 
  -4   4   8      782.56      777.17     24.10 o 
  -3   4   8      160.48      189.26     11.53 o 
  -2   4   8        9.66        8.69      6.67 o 
  -1   4   8      108.10      103.57      9.78 o 
   0   4   8        2.51        4.54     10.17 o 
   1   4   8      355.33      326.28     13.99 o 
   2   4   8       89.73       94.22      9.13 o 
   3   4   8        0.16      -14.54     14.54 o 
   4   4   8       19.30       21.64      8.36 o 
   5   4   8       27.45       15.74     17.65 o 
   6   4   8      284.15      263.76     15.63 o 
   7   4   8        0.21      -22.35     22.35 o 
   8   4   8        1.29      -14.54     19.68 o 
   9   4   8        5.11      -21.81     21.81 o 
  10   4   8        1.59      -19.57     21.48 o 
  11   4   8       77.00      114.28     16.29 o 
  12   4   8        1.82       22.57     17.98 o 
 -17   5   8        2.08       19.62     24.05 o 
 -16   5   8        0.03       22.41     11.91 o 
 -15   5   8        2.83       -8.58     23.72 o 
 -14   5   8        5.91       32.85      9.18 o 
 -13   5   8        8.33        7.49     18.86 o 
 -12   5   8       85.91       99.03     13.17 o 
 -11   5   8       21.65       26.40     10.22 o 
 -10   5   8       25.18       10.33     15.90 o 
  -9   5   8       20.75       20.11      8.09 o 
  -8   5   8      141.18      109.42     10.99 o 
  -7   5   8      154.72      140.62     12.57 o 
  -6   5   8       96.89      106.57      9.84 o 
  -5   5   8      273.66      250.26     13.94 o 
  -4   5   8      102.00       87.12      8.80 o 
  -3   5   8       78.98      112.70     10.22 o 
  -2   5   8      306.00      328.74     14.87 o 
  -1   5   8        0.04        9.84     11.37 o 
   0   5   8      199.27      221.02     12.90 o 
   1   5   8      125.51      118.71     11.09 o 
   2   5   8      103.34      101.44     10.82 o 
   3   5   8        2.89        0.00     14.70 o 
   4   5   8       28.16       22.08     16.18 o 
   5   5   8       12.99       29.13      7.71 o 
   6   5   8        1.11       -4.54     15.36 o 
   7   5   8        5.75      -14.48     15.63 o 
   8   5   8        0.96       15.47     16.67 o 
   9   5   8        3.19       -5.52     10.71 o 
  10   5   8       19.12       44.60     11.97 o 
  11   5   8       25.65       22.08     28.04 o 
 -16   6   8        0.99        0.00     22.41 o 
 -15   6   8        4.93       -3.06     19.46 o 
 -14   6   8        2.83        5.68     20.17 o 
 -13   6   8        0.03       10.71     16.94 o 
 -12   6   8        0.92       -0.71      9.67 o 
 -11   6   8        2.98        9.51     18.14 o 
 -10   6   8        0.18      -13.55     20.71 o 
  -9   6   8       10.76       17.16     15.19 o 
  -8   6   8        2.62        8.20     15.63 o 
  -7   6   8      105.38       86.13     12.13 o 
  -6   6   8       19.19       20.99     17.38 o 
  -5   6   8       14.94       11.15     15.79 o 
  -4   6   8       30.99       41.81      9.67 o 
  -3   6   8        0.05        3.61     15.63 o 
  -2   6   8      132.34      153.36     12.41 o 
  -1   6   8      132.55      125.70     11.91 o 
   0   6   8        0.19      -17.22     17.22 o 
   1   6   8        0.06       -9.67     17.16 o 
   2   6   8      124.04      112.80     12.08 o 
   3   6   8        4.70       10.44     16.83 o 
   4   6   8        0.12        8.80     14.87 o 
   5   6   8       52.13       71.32     11.20 o 
   6   6   8        4.55       24.43     15.47 o 
   7   6   8       10.06      -12.95     19.24 o 
   8   6   8        0.36      -19.89     19.89 o 
   9   6   8        1.22       -8.80     19.68 o 
  10   6   8        1.18       12.52     16.51 o 
 -15   7   8        5.91       16.23     29.57 o 
 -14   7   8        0.72       -6.12     23.34 o 
 -13   7   8        1.44       11.59     18.31 o 
 -12   7   8        0.04       -5.47     18.58 o 
 -11   7   8        0.30       -5.19     20.77 o 
 -10   7   8       52.83        7.43     19.62 o 
  -9   7   8       29.95       28.37     20.06 o 
  -8   7   8        7.96      -11.37     18.58 o 
  -7   7   8       21.54      -13.17     22.13 o 
  -6   7   8        6.72        8.53     18.58 o 
  -5   7   8        1.66        6.23     16.56 o 
  -4   7   8        0.67      -15.69     15.69 o 
  -3   7   8       47.53       62.47     10.22 o 
  -2   7   8       22.34       43.29     10.06 o 
  -1   7   8       12.31       22.74     15.90 o 
   0   7   8       37.63       40.88      9.67 o 
   1   7   8       29.48       27.71      9.24 o 
   2   7   8       36.39       33.72      9.84 o 
   3   7   8      166.08      158.50     14.21 o 
   4   7   8        6.00       26.56     19.46 o 
   5   7   8        8.41        5.79      9.56 o 
   6   7   8       23.80       13.28     18.25 o 
   7   7   8        0.84      -20.06     20.06 o 
   8   7   8        0.76      -14.81     19.46 o 
   9   7   8        2.45        0.00     21.75 o 
 -14   8   8        0.80        0.00     22.90 o 
 -13   8   8        0.58       -6.29     27.33 o 
 -12   8   8        2.26       23.88     24.59 o 
 -11   8   8        0.70        2.84     19.89 o 
 -10   8   8        9.64        8.14     21.59 o 
  -9   8   8       26.34      -10.44     22.52 o 
  -8   8   8       27.03       15.14     23.12 o 
  -7   8   8       13.49       -7.32     17.49 o 
  -6   8   8        5.39      -11.91     16.67 o 
  -5   8   8        0.01        0.00     17.22 o 
  -4   8   8       22.68       11.53     16.83 o 
  -3   8   8       15.33       26.29     10.11 o 
  -2   8   8       13.42       32.25     19.78 o 
  -1   8   8        8.67       11.59     19.57 o 
   0   8   8        0.07        7.05     18.69 o 
   1   8   8       37.00       35.09     10.60 o 
   2   8   8        5.13        7.43     14.21 o 
   3   8   8       15.18       19.02     10.49 o 
   4   8   8       56.35       69.19     12.62 o 
   5   8   8        0.23        2.40     11.59 o 
   6   8   8        6.41       20.33     23.77 o 
   7   8   8       15.27       26.45     13.50 o 
   8   8   8        1.49       16.07     13.23 o 
 -12   9   8        0.05      -26.83     26.83 o 
 -11   9   8        0.31       -9.35     24.76 o 
 -10   9   8        7.20       -9.02     23.83 o 
  -9   9   8       12.29       11.59     22.03 o 
  -8   9   8        0.04      -13.99     23.94 o 
  -7   9   8       21.93       10.93     21.81 o 
  -6   9   8        2.44        5.36     21.97 o 
  -5   9   8        0.09      -18.36     18.36 o 
  -4   9   8        0.08        7.76     16.18 o 
  -3   9   8        1.15        0.00     20.99 o 
  -2   9   8        2.10        2.57     19.18 o 
  -1   9   8       29.11       50.61     11.26 o 
   0   9   8        1.99       10.55     19.02 o 
   1   9   8        0.95        2.68     17.65 o 
   2   9   8        4.10        5.52     20.66 o 
   3   9   8        0.43       22.74     20.06 o 
   4   9   8       22.34        8.80     20.99 o 
   5   9   8       10.02       33.56     20.93 o 
   6   9   8        0.20       22.24     20.82 o 
 -10  10   8        1.05        3.28     25.80 o 
  -9  10   8        3.78        6.39     23.94 o 
  -8  10   8        2.04      -24.70     24.70 o 
  -7  10   8        0.00       -9.13     25.20 o 
  -6  10   8        7.34      -27.27     27.27 o 
  -5  10   8        3.33      -26.40     26.40 o 
  -4  10   8        0.13       -2.90     19.89 o 
  -3  10   8        3.82        8.69     24.05 o 
  -2  10   8        0.03      -11.59     20.50 o 
  -1  10   8       19.20        5.85     20.60 o 
   0  10   8        0.60        2.95     24.16 o 
   1  10   8        2.48        6.01     21.21 o 
   2  10   8        0.33      -23.34     23.34 o 
   3  10   8       12.44        4.21     14.48 o 
   4  10   8        2.89       29.18     26.94 o 
  -6  11   8        1.67      -16.56     25.85 o 
  -5  11   8        0.31       11.97     13.83 o 
  -4  11   8        0.98       35.69     22.24 o 
  -3  11   8        2.83      -16.18     27.60 o 
  -2  11   8        0.07      -22.63     23.56 o 
  -1  11   8        7.40       13.01     23.45 o 
   0  11   8        2.72       -6.56     23.72 o 
 -17   1   9       17.80       20.50     23.99 o 
 -16   1   9        0.89       16.29     17.60 o 
 -15   1   9       10.04       15.85      9.95 o 
 -14   1   9        0.80       13.99     18.09 o 
 -13   1   9       74.15       92.15     11.20 o 
 -12   1   9       65.73        8.03     22.35 o 
 -11   1   9       68.18       56.51     10.77 o 
 -10   1   9        8.87        1.75     15.47 o 
  -9   1   9       50.51       52.90      8.14 o 
  -8   1   9       83.88       84.11      9.95 o 
  -7   1   9        2.50      -12.52     12.52 o 
  -6   1   9      307.34      256.65     12.24 o 
  -5   1   9       82.63       91.98      7.05 o 
  -4   1   9       22.79       19.51     12.57 o 
  -3   1   9       21.47       21.81      5.52 o 
  -2   1   9       18.16       23.83      6.12 o 
  -1   1   9      732.73      833.19     23.77 o 
   0   1   9        1.22        0.00     10.17 o 
   1   1   9       77.10       83.40      8.25 o 
   2   1   9       25.18       30.28      7.32 o 
   3   1   9      212.75      223.59     12.79 o 
   4   1   9      402.93      378.53     16.89 o 
   5   1   9      744.68      753.56     23.39 o 
   6   1   9      235.52      254.19     15.03 o 
   7   1   9       65.68       49.95     11.59 o 
   8   1   9        1.67        0.00     16.34 o 
   9   1   9        5.20       18.14      8.58 o 
  10   1   9        0.09        8.25     17.11 o 
  11   1   9        0.35       20.71     21.92 o 
  12   1   9        0.29       19.13     22.08 o 
 -17   2   9        0.05        3.01     24.38 o 
 -16   2   9        0.13       16.61     19.18 o 
 -15   2   9        0.00        0.00     20.88 o 
 -14   2   9        0.10       11.91     16.34 o 
 -13   2   9       10.68       25.96     10.06 o 
 -12   2   9       15.27       18.25      8.42 o 
 -11   2   9       53.34       45.53     10.38 o 
 -10   2   9       32.19       44.54      9.02 o 
  -9   2   9       35.53       31.21      8.69 o 
  -8   2   9      233.44      258.51     12.95 o 
  -7   2   9       29.24       42.90      7.76 o 
  -6   2   9       99.34      124.39      9.40 o 
  -5   2   9       72.91       63.18      7.38 o 
  -4   2   9       57.70       54.93      7.65 o 
  -3   2   9        6.54        8.14     10.49 o 
  -2   2   9      186.07      171.99     10.17 o 
  -1   2   9       37.91       13.94     13.06 o 
   0   2   9       75.21       86.19      8.42 o 
   1   2   9       76.08       75.91      8.14 o 
   2   2   9       67.45       50.50      9.56 o 
   3   2   9      546.00      540.47     18.14 o 
   4   2   9      299.61      256.98     15.30 o 
   5   2   9       83.17       88.48     10.66 o 
   6   2   9       16.66       29.08      8.25 o 
   7   2   9       53.05       22.35     20.99 o 
   8   2   9        6.89       -4.81     20.17 o 
   9   2   9       10.85        7.76     20.60 o 
  10   2   9        2.10       19.57     21.81 o 
  11   2   9        0.01      -22.68     22.68 o 
  12   2   9        8.76      -27.98     27.98 o 
 -17   3   9        0.84      -24.87     24.87 o 
 -16   3   9       39.83       21.15     13.44 o 
 -15   3   9        6.71        0.00     19.51 o 
 -14   3   9        0.63       17.27     18.31 o 
 -13   3   9        1.00      -13.83     19.51 o 
 -12   3   9       89.15       99.31     12.02 o 
 -11   3   9        0.22        3.99     15.03 o 
 -10   3   9        6.45       15.03     11.59 o 
  -9   3   9       80.06       76.84      9.67 o 
  -8   3   9      198.60      204.24     13.06 o 
  -7   3   9      143.78      166.37     12.35 o 
  -6   3   9      227.74      219.82     12.02 o 
  -5   3   9       29.12       10.44     15.52 o 
  -4   3   9        5.80       -8.74     13.39 o 
  -3   3   9       28.57       15.96     12.73 o 
  -2   3   9       12.17        3.33      6.72 o 
  -1   3   9       18.56       17.93     12.68 o 
   0   3   9      158.46      153.52     10.17 o 
   1   3   9       30.97        6.39     15.58 o 
   2   3   9       99.63      118.93     10.11 o 
   3   3   9     1278.55     1259.11     36.51 o 
   4   3   9       92.49      106.63     11.31 o 
   5   3   9        3.40        0.00     15.69 o 
   6   3   9       28.91       48.20      8.31 o 
   7   3   9        8.92       25.52     21.15 o 
   8   3   9       82.38       87.55     12.41 o 
   9   3   9       11.85       29.40     20.55 o 
  10   3   9       35.49       29.57     12.24 o 
  11   3   9        1.37        3.06     15.41 o 
  12   3   9        1.90       19.89     24.32 o 
 -17   4   9        7.30       22.19     17.65 o 
 -16   4   9        0.82       26.67     19.89 o 
 -15   4   9        9.26       35.96     21.59 o 
 -14   4   9       19.74        2.57     21.15 o 
 -13   4   9        7.43        2.40     18.86 o 
 -12   4   9        8.13        0.00     18.42 o 
 -11   4   9       20.55      -10.60     19.62 o 
 -10   4   9       22.14        2.02     14.87 o 
  -9   4   9       32.37       20.82     16.61 o 
  -8   4   9        6.32        9.02     12.35 o 
  -7   4   9       82.00       76.30      8.36 o 
  -6   4   9        0.37       -1.64     13.39 o 
  -5   4   9       87.56       63.84     10.00 o 
  -4   4   9      208.19      205.33     11.86 o 
  -3   4   9       82.75       85.15      9.56 o 
  -2   4   9      182.48      200.14     11.86 o 
  -1   4   9       50.68       61.70      8.69 o 
   0   4   9       11.96       18.36     12.13 o 
   1   4   9      267.65      254.85     14.16 o 
   2   4   9      119.75       87.45     11.37 o 
   3   4   9      458.01      437.83     19.40 o 
   4   4   9      155.22      175.71     13.01 o 
   5   4   9        2.67        4.26     16.01 o 
   6   4   9        4.30        2.30     15.96 o 
   7   4   9        2.87       12.19     17.76 o 
   8   4   9        7.25       26.07     18.80 o 
   9   4   9        0.05      -19.51     22.52 o 
  10   4   9       43.23       65.75     13.12 o 
  11   4   9        3.66       -6.39     23.06 o 
 -16   5   9        0.40      -27.98     28.97 o 
 -15   5   9        9.59       10.00     12.24 o 
 -14   5   9        0.21      -16.40     18.91 o 
 -13   5   9       24.78       28.26     19.73 o 
 -12   5   9       11.22      -16.89     19.46 o 
 -11   5   9        0.04        6.83     15.30 o 
 -10   5   9      144.93      137.40     13.06 o 
  -9   5   9        4.44        6.18     15.47 o 
  -8   5   9        0.20       -3.94     14.92 o 
  -7   5   9      211.22      184.07     13.66 o 
  -6   5   9      138.80      101.16     10.38 o 
  -5   5   9        3.32       14.26     13.34 o 
  -4   5   9      518.55      511.83     19.24 o 
  -3   5   9      598.53      548.61     19.78 o 
  -2   5   9      158.76      154.89     12.24 o 
  -1   5   9      434.02      404.44     17.27 o 
   0   5   9      178.73      163.25     13.50 o 
   1   5   9      389.30      423.84     18.58 o 
   2   5   9      329.19      287.53     15.58 o 
   3   5   9       47.65       55.36      9.62 o 
   4   5   9       47.58       47.11     10.82 o 
   5   5   9        0.01       13.77     12.57 o 
   6   5   9       20.99       29.18     17.87 o 
   7   5   9        0.82        7.76     20.55 o 
   8   5   9        0.04       -8.25     18.47 o 
   9   5   9       17.08       17.60     19.02 o 
  10   5   9       23.44       25.09     26.94 o 
 -16   6   9        1.14      -23.01     27.65 o 
 -15   6   9        2.72      -24.70     25.85 o 
 -14   6   9        2.36       32.03     22.35 o 
 -13   6   9       10.14       -5.52     19.78 o 
 -12   6   9       60.76       73.45     14.16 o 
 -11   6   9        8.66       22.13     15.36 o 
 -10   6   9       10.08      -14.05     18.14 o 
  -9   6   9        1.01       26.83     16.45 o 
  -8   6   9        1.48       -4.32     14.59 o 
  -7   6   9        0.83        8.31     15.79 o 
  -6   6   9      210.73      178.66     13.83 o 
  -5   6   9      285.65      218.56     14.81 o 
  -4   6   9       41.54       45.74      9.84 o 
  -3   6   9       50.12       43.89     10.38 o 
  -2   6   9      459.58      442.86     19.57 o 
  -1   6   9      588.55      550.63     21.75 o 
   0   6   9      289.97      317.97     16.67 o 
   1   6   9       28.30       -6.23     20.71 o 
   2   6   9        0.19        8.64     19.57 o 
   3   6   9        3.88      -17.71     17.71 o 
   4   6   9       17.64      -11.81     17.49 o 
   5   6   9        8.06        7.43     17.71 o 
   6   6   9        0.24       -2.62     16.72 o 
   7   6   9        1.05       24.92     18.58 o 
   8   6   9        9.46       32.25     21.37 o 
   9   6   9        0.16       -6.23     21.15 o 
  10   6   9        2.16        0.00     26.89 o 
 -15   7   9        4.08      -27.00     27.00 o 
 -14   7   9        0.33        0.00     20.22 o 
 -13   7   9        9.59       26.62     22.35 o 
 -12   7   9       17.60       19.68     25.91 o 
 -11   7   9       33.93       37.49     11.09 o 
 -10   7   9        0.21       -2.57     18.64 o 
  -9   7   9       79.30       77.88     12.35 o 
  -8   7   9        4.36       18.96     20.39 o 
  -7   7   9       18.99       16.07     18.80 o 
  -6   7   9      151.47      133.08     13.99 o 
  -5   7   9       17.98        7.54     10.00 o 
  -4   7   9      101.33      106.30     11.91 o 
  -3   7   9      246.86      241.62     16.01 o 
  -2   7   9        3.82       16.78      9.46 o 
  -1   7   9      293.67      310.98     17.87 o 
   0   7   9      308.39      300.87     18.42 o 
   1   7   9       87.61      111.88     13.23 o 
   2   7   9        0.02        4.75     16.83 o 
   3   7   9       31.78       17.27     22.74 o 
   4   7   9        7.32       12.84     20.71 o 
   5   7   9       17.07       29.62     21.70 o 
   6   7   9        0.15       -8.47     18.96 o 
   7   7   9        5.35       -5.96     22.68 o 
   8   7   9        3.59      -15.74     24.54 o 
 -13   8   9        0.08        6.39     22.63 o 
 -12   8   9        4.72      -18.31     23.66 o 
 -11   8   9        9.50       29.24     21.10 o 
 -10   8   9        0.90      -14.05     20.82 o 
  -9   8   9       20.09       24.32     23.39 o 
  -8   8   9       38.01       43.34     10.44 o 
  -7   8   9        0.02       -5.08     20.39 o 
  -6   8   9       12.40        0.00     22.85 o 
  -5   8   9       39.02       49.73     12.13 o 
  -4   8   9       39.71       27.05     11.09 o 
  -3   8   9       66.50       87.83     13.66 o 
  -2   8   9        3.77       14.59     18.80 o 
  -1   8   9       24.35       -2.46     20.71 o 
   0   8   9       23.66       19.95     22.35 o 
   1   8   9       90.62       97.01     14.32 o 
   2   8   9        0.28      -20.99     20.99 o 
   3   8   9        0.12        0.00     18.80 o 
   4   8   9        7.88       33.83     20.71 o 
   5   8   9        3.18       26.45     18.36 o 
   6   8   9        4.43       -3.06     24.76 o 
   7   8   9       10.76       22.52     21.10 o 
 -11   9   9        7.50      -23.06     23.06 o 
 -10   9   9       25.30       51.32     14.76 o 
  -9   9   9       22.98       39.73     13.72 o 
  -8   9   9        0.01      -23.17     23.17 o 
  -7   9   9       32.26       14.10     27.55 o 
  -6   9   9       41.71        5.52     24.76 o 
  -5   9   9        0.20       -8.20     21.70 o 
  -4   9   9      110.63      112.97     15.19 o 
  -3   9   9       51.66       67.93     12.79 o 
  -2   9   9        1.34       18.96     18.96 o 
  -1   9   9       10.29        8.20     19.51 o 
   0   9   9       18.91       45.20     11.42 o 
   1   9   9       26.61       31.15     21.75 o 
   2   9   9       35.63       39.84     14.65 o 
   3   9   9       34.49       41.86     26.78 o 
   4   9   9        0.95        6.18     20.55 o 
   5   9   9        5.78       -6.45     23.17 o 
  -9  10   9        1.14      -28.09     28.09 o 
  -8  10   9       29.01       19.18     31.37 o 
  -7  10   9        0.53       -9.40     24.87 o 
  -6  10   9       13.97       15.41     25.96 o 
  -5  10   9        5.02      -25.63     25.63 o 
  -4  10   9       37.74       55.31     15.03 o 
  -3  10   9        0.23       19.07     12.57 o 
  -2  10   9        0.17      -21.15     25.47 o 
  -1  10   9        0.16        9.13     24.16 o 
   0  10   9        1.58        3.06     22.90 o 
   1  10   9        0.41        9.40     23.72 o 
   2  10   9       10.43       38.53     24.87 o 
   3  10   9        1.11        6.61     23.34 o 
 -17   0  10       19.60        2.95     28.37 o 
 -16   0  10        0.02       24.92     19.78 o 
 -15   0  10        6.55       23.17     20.44 o 
 -14   0  10        5.80       16.78     17.76 o 
 -13   0  10       91.70       90.62     12.84 o 
 -12   0  10       76.97       33.34     22.03 o 
 -11   0  10        0.15       17.54     14.70 o 
 -10   0  10       62.90       72.58     10.49 o 
  -9   0  10     1178.19     1105.26     31.54 o 
  -8   0  10      694.62      613.38     20.28 o 
  -7   0  10      118.79      126.36     10.71 o 
  -6   0  10      154.10      132.92     10.00 o 
  -5   0  10        5.80      -12.57     12.57 o 
  -4   0  10        9.36        7.21     11.64 o 
  -3   0  10        1.59       10.06      9.46 o 
  -2   0  10        8.68        1.48     11.37 o 
  -1   0  10      319.25      325.57     13.99 o 
   0   0  10      118.56      151.39     10.55 o 
   1   0  10       53.98       60.01      8.85 o 
   2   0  10        8.52       -1.69     13.72 o 
   3   0  10        9.33       -5.41     12.90 o 
   4   0  10      162.50      153.79     13.88 o 
   5   0  10       93.28      117.45     13.06 o 
   6   0  10      342.06      310.81     18.64 o 
   7   0  10       10.15       18.91     15.69 o 
   8   0  10      104.67      137.13     13.34 o 
   9   0  10        2.62       12.46     10.06 o 
  10   0  10        7.01        5.85     21.92 o 
  11   0  10        5.26        0.00     21.81 o 
 -17   1  10       15.44       23.94     24.65 o 
 -16   1  10        0.46       12.73     11.15 o 
 -15   1  10       14.57       14.05     11.91 o 
 -14   1  10      129.23      111.71     15.58 o 
 -13   1  10      120.30      121.49     13.50 o 
 -12   1  10        2.89        2.08     16.40 o 
 -11   1  10      364.74      340.27     17.76 o 
 -10   1  10      452.08      432.80     18.58 o 
  -9   1  10       43.40       54.65      9.40 o 
  -8   1  10      511.63      545.39     18.64 o 
  -7   1  10      173.93      143.25     11.64 o 
  -6   1  10      203.22      175.44     11.91 o 
  -5   1  10      344.28      363.94     14.87 o 
  -4   1  10       80.24       70.50      8.36 o 
  -3   1  10        1.18      -10.22     12.30 o 
  -2   1  10       92.69      100.34      8.85 o 
  -1   1  10       54.14       50.50      7.49 o 
   0   1  10      119.16      123.74     10.44 o 
   1   1  10       52.42       58.81      8.47 o 
   2   1  10      587.45      564.84     18.80 o 
   3   1  10       10.06        9.13     14.70 o 
   4   1  10      435.38      517.24     19.95 o 
   5   1  10      541.39      548.34     21.59 o 
   6   1  10       15.53       -2.24     18.69 o 
   7   1  10      203.08      237.36     17.00 o 
   8   1  10       37.75       46.73     11.53 o 
   9   1  10        9.32       30.22     18.80 o 
  10   1  10       17.05       26.56     23.39 o 
  11   1  10        3.32        6.34     16.12 o 
 -17   2  10        2.53       28.37     12.57 o 
 -16   2  10       44.27       33.99     27.76 o 
 -15   2  10        3.49      -25.36     25.36 o 
 -14   2  10        0.02        0.00     19.07 o 
 -13   2  10       33.79       23.01     21.59 o 
 -12   2  10       70.45       68.26     10.49 o 
 -11   2  10       66.48       65.69     11.09 o 
 -10   2  10      169.91      168.61     13.06 o 
  -9   2  10        6.03       11.26      7.05 o 
  -8   2  10        9.39        1.69     14.54 o 
  -7   2  10       18.80        9.78     16.01 o 
  -6   2  10      176.93      197.74     11.70 o 
  -5   2  10        5.23      -10.77     14.98 o 
  -4   2  10      117.40      114.94      9.89 o 
  -3   2  10      138.80      113.52      9.51 o 
  -2   2  10        0.23        1.53     10.06 o 
  -1   2  10      219.82      188.12     12.13 o 
   0   2  10        1.55        8.09     11.81 o 
   1   2  10       56.65       55.97      8.20 o 
   2   2  10      315.29      354.92     15.52 o 
   3   2  10      501.94      488.82     18.91 o 
   4   2  10       24.51       -7.98     17.16 o 
   5   2  10       10.60      -19.13     20.50 o 
   6   2  10        5.43       11.37     14.54 o 
   7   2  10       37.17        7.27     18.36 o 
   8   2  10        2.19      -13.01     19.35 o 
   9   2  10       32.37       26.34     11.64 o 
  10   2  10        0.30      -27.00     27.00 o 
  11   2  10       10.46      -12.84     21.31 o 
 -17   3  10        4.08      -21.86     23.94 o 
 -16   3  10       15.52       -2.90     24.54 o 
 -15   3  10       12.65      -10.88     23.45 o 
 -14   3  10       11.93       28.04     20.55 o 
 -13   3  10        5.98      -20.66     20.66 o 
 -12   3  10       76.15       73.51     11.42 o 
 -11   3  10      129.64      162.27     13.55 o 
 -10   3  10        7.55        0.00     18.20 o 
  -9   3  10       63.21       51.10      9.67 o 
  -8   3  10      299.91      293.82     14.76 o 
  -7   3  10       43.62       18.96     16.78 o 
  -6   3  10        0.05       -8.36     13.66 o 
  -5   3  10      168.71      194.40     12.35 o 
  -4   3  10     1410.55     1378.63     42.41 o 
  -3   3  10      495.58      506.04     17.76 o 
  -2   3  10      219.84      217.47     13.12 o 
  -1   3  10      183.50      205.39     12.41 o 
   0   3  10      304.54      347.65     15.85 o 
   1   3  10     1604.59     1593.04     48.15 o 
   2   3  10      122.70      119.25     11.37 o 
   3   3  10        0.18      -17.22     17.22 o 
   4   3  10       79.21       95.04     10.17 o 
   5   3  10       10.59        3.77      9.02 o 
   6   3  10        1.23      -20.28     20.28 o 
   7   3  10        2.29       -7.54     18.96 o 
   8   3  10       19.49       53.78      9.51 o 
   9   3  10        5.28       14.37     20.93 o 
  10   3  10       15.97       36.95     12.57 o 
  11   3  10        0.84        9.89     24.87 o 
 -17   4  10        0.18      -27.60     27.60 o 
 -16   4  10        0.38      -15.14     22.46 o 
 -15   4  10       52.96       54.33     12.57 o 
 -14   4  10        2.81      -13.34     18.64 o 
 -13   4  10       10.89       25.03     19.02 o 
 -12   4  10       35.34       33.61     10.99 o 
 -11   4  10      135.54      156.80     13.66 o 
 -10   4  10       11.73      -17.76     17.76 o 
  -9   4  10        7.64      -19.40     19.40 o 
  -8   4  10       92.22       72.91     10.93 o 
  -7   4  10       43.27       54.93      9.62 o 
  -6   4  10       17.23       20.00      8.20 o 
  -5   4  10       90.53       91.98     10.71 o 
  -4   4  10        2.73       11.42      8.42 o 
  -3   4  10      871.01      862.10     26.12 o 
  -2   4  10      166.93      175.87     12.62 o 
  -1   4  10      127.38       99.03     10.49 o 
   0   4  10      875.95      823.90     23.99 o 
   1   4  10       95.63       95.70     11.86 o 
   2   4  10        3.86       11.91     14.59 o 
   3   4  10       49.90       39.30      9.24 o 
   4   4  10        0.01        4.37     15.52 o 
   5   4  10        0.01        9.29     14.70 o 
   6   4  10       14.75       14.81     19.13 o 
   7   4  10        4.70        0.00     19.35 o 
   8   4  10       23.96       13.99     20.39 o 
   9   4  10        5.13       -5.96     20.28 o 
  10   4  10        0.03        3.17     20.93 o 
 -16   5  10        0.77       19.02     29.08 o 
 -15   5  10        0.47      -22.74     22.74 o 
 -14   5  10       28.49       19.68     20.82 o 
 -13   5  10       14.14       23.83     22.03 o 
 -12   5  10       29.06       21.48     10.66 o 
 -11   5  10        7.39       11.86     18.25 o 
 -10   5  10        2.95      -13.55     18.36 o 
  -9   5  10        1.74      -10.77     18.42 o 
  -8   5  10        7.91      -18.20     18.20 o 
  -7   5  10      122.58      134.67     13.01 o 
  -6   5  10       10.72      -13.66     19.02 o 
  -5   5  10       40.86       58.64      9.56 o 
  -4   5  10       55.57       49.41      9.78 o 
  -3   5  10       97.01       77.55     11.09 o 
  -2   5  10     1237.96     1177.84     34.65 o 
  -1   5  10      630.45      660.92     22.74 o 
   0   5  10      810.76      793.13     24.54 o 
   1   5  10       74.67       70.61     11.81 o 
   2   5  10       75.18       67.28     11.42 o 
   3   5  10       23.09        0.00     18.96 o 
   4   5  10       24.61       26.83      9.67 o 
   5   5  10        0.16        9.89     15.69 o 
   6   5  10        1.94       23.56     15.03 o 
   7   5  10        2.16        0.00     20.39 o 
   8   5  10        3.16        0.00     19.13 o 
   9   5  10        4.50       -9.40     22.41 o 
 -15   6  10        0.00      -24.70     24.70 o 
 -14   6  10        1.97       32.85     25.20 o 
 -13   6  10       14.66       28.31     17.87 o 
 -12   6  10        5.01      -13.44     21.97 o 
 -11   6  10        9.57       12.79     19.62 o 
 -10   6  10       26.11       33.50     10.93 o 
  -9   6  10        2.04      -19.62     19.62 o 
  -8   6  10        3.90        0.00     16.61 o 
  -7   6  10       14.11       55.80      9.56 o 
  -6   6  10       29.15       42.25     10.66 o 
  -5   6  10        0.01        4.21     16.61 o 
  -4   6  10       16.72       12.52     19.84 o 
  -3   6  10       53.70       59.68     10.38 o 
  -2   6  10      165.91      155.05     15.25 o 
  -1   6  10      302.71      286.11     17.16 o 
   0   6  10       80.50       74.82     12.30 o 
   1   6  10        1.75      -15.74     18.09 o 
   2   6  10        8.72       13.28      8.96 o 
   3   6  10        2.52      -16.94     18.58 o 
   4   6  10        0.05       12.68     17.38 o 
   5   6  10        0.09      -21.92     21.92 o 
   6   6  10        0.04      -11.20     15.85 o 
   7   6  10        0.01       24.65     10.82 o 
   8   6  10       14.10       28.15     23.61 o 
   9   6  10        1.13      -23.17     24.10 o 
 -14   7  10        0.06      -25.20     25.20 o 
 -13   7  10        0.01      -23.94     23.94 o 
 -12   7  10        1.42        2.90     23.72 o 
 -11   7  10        0.27      -16.61     19.18 o 
 -10   7  10        6.44       13.28     15.74 o 
  -9   7  10        7.69      -10.22     21.10 o 
  -8   7  10       17.35       -9.89     22.19 o 
  -7   7  10        0.81        0.00     18.69 o 
  -6   7  10        9.35        9.46     20.60 o 
  -5   7  10       82.45       93.79     13.28 o 
  -4   7  10      186.62      221.84     16.72 o 
  -3   7  10      142.18      113.46     14.05 o 
  -2   7  10        3.62       11.64     18.75 o 
  -1   7  10       28.80       21.21     21.21 o 
   0   7  10        7.64      -21.86     21.86 o 
   1   7  10       71.27       81.00     11.97 o 
   2   7  10        1.99      -10.17     20.00 o 
   3   7  10       27.88       46.73     12.02 o 
   4   7  10        0.01      -24.43     24.43 o 
   5   7  10        1.23      -21.31     21.31 o 
   6   7  10        0.44      -21.10     21.92 o 
   7   7  10        0.64        0.00     19.02 o 
 -13   8  10        3.30       19.68     26.67 o 
 -12   8  10        0.29      -28.80     28.80 o 
 -11   8  10        2.44        0.00     12.30 o 
 -10   8  10        0.20       11.59     22.08 o 
  -9   8  10        9.02       -5.63     21.37 o 
  -8   8  10        6.60       12.46     11.26 o 
  -7   8  10        0.74        0.00     20.60 o 
  -6   8  10        1.53       -2.62     22.90 o 
  -5   8  10        0.01       20.60     17.11 o 
  -4   8  10       36.76       53.40     12.57 o 
  -3   8  10       10.58      -10.22     20.17 o 
  -2   8  10      143.63      107.34     14.43 o 
  -1   8  10        9.53       23.45     19.68 o 
   0   8  10        4.43       -2.62     20.33 o 
   1   8  10        2.26       -5.41     19.57 o 
   2   8  10        2.38       -2.79     20.33 o 
   3   8  10        0.54       28.80     20.77 o 
   4   8  10        1.02        3.01     18.20 o 
   5   8  10        5.88      -24.92     24.92 o 
   6   8  10        0.77       13.01     20.55 o 
 -11   9  10        0.31       16.45     22.52 o 
 -10   9  10        2.07       25.41     12.95 o 
  -9   9  10        0.25        3.06     22.85 o 
  -8   9  10        1.92       30.00     21.64 o 
  -7   9  10       17.53       26.45     24.43 o 
  -6   9  10       33.93       43.34     30.44 o 
  -5   9  10       10.65        0.00     20.99 o 
  -4   9  10       15.90      -11.37     21.26 o 
  -3   9  10        0.03       -5.68     21.59 o 
  -2   9  10        0.38       -2.84     23.01 o 
  -1   9  10        0.28       -8.64     21.75 o 
   0   9  10        2.82       -8.80     22.08 o 
   1   9  10       22.55       38.86     13.94 o 
   2   9  10        6.14       -9.18     21.92 o 
   3   9  10        4.15        0.00     25.63 o 
   4   9  10        0.54        4.37     14.54 o 
  -8  10  10        0.74       36.40     22.68 o 
  -7  10  10       18.07       23.77     15.14 o 
  -6  10  10        2.69        9.56     26.56 o 
  -5  10  10        9.72        9.51     25.09 o 
  -4  10  10        0.64       15.74     18.64 o 
  -3  10  10        0.04      -15.74     23.34 o 
  -2  10  10        0.33        0.00     21.86 o 
  -1  10  10        1.49       -3.17     25.69 o 
   0  10  10        0.28        0.00     25.03 o 
   1  10  10        6.17       16.45     25.30 o 
 -17   1  11        2.37       21.48     22.74 o 
 -16   1  11       11.23      -25.63     25.63 o 
 -15   1  11        0.75       10.71     18.20 o 
 -14   1  11       59.76       17.54     23.94 o 
 -13   1  11       15.51       18.80     21.04 o 
 -12   1  11        0.15      -21.42     21.42 o 
 -11   1  11       30.02       16.67     18.58 o 
 -10   1  11      285.17      253.54     15.90 o 
  -9   1  11      182.93      162.98     13.12 o 
  -8   1  11      404.93      391.87     17.00 o 
  -7   1  11      840.92      813.19     22.79 o 
  -6   1  11       81.88       91.38     10.33 o 
  -5   1  11        0.01      -13.17     13.17 o 
  -4   1  11        5.12        1.64     13.34 o 
  -3   1  11       12.95       11.42     12.13 o 
  -2   1  11      156.54      176.97     12.30 o 
  -1   1  11       38.41       47.49      8.36 o 
   0   1  11       17.41       16.01      7.00 o 
   1   1  11        2.64        4.15      6.18 o 
   2   1  11        9.63        5.74     16.56 o 
   3   1  11       13.76       12.13     16.40 o 
   4   1  11       18.78       23.56     20.88 o 
   5   1  11       19.87        6.83     20.50 o 
   6   1  11       24.42       17.00     20.71 o 
   7   1  11        4.54       20.71     17.16 o 
   8   1  11        3.73       22.13     15.69 o 
   9   1  11       10.09       35.52     10.55 o 
  10   1  11        5.29       28.53     19.78 o 
 -17   2  11        0.07      -27.00     27.00 o 
 -16   2  11        0.03       -2.90     26.56 o 
 -15   2  11       22.62       32.74     22.19 o 
 -14   2  11        1.82      -20.60     20.60 o 
 -13   2  11       33.10       14.43     12.19 o 
 -12   2  11        1.46       -9.02     18.64 o 
 -11   2  11        0.21       -2.13     17.16 o 
 -10   2  11      141.44      137.89     11.75 o 
  -9   2  11      121.63       90.07     11.70 o 
  -8   2  11        4.22      -11.04     17.49 o 
  -7   2  11     1201.28     1194.12     37.11 o 
  -6   2  11        0.78       -1.75     14.59 o 
  -5   2  11      141.23      132.92     10.33 o 
  -4   2  11       64.89       71.71      8.64 o 
  -3   2  11        7.81       -8.47     14.43 o 
  -2   2  11       26.97       13.17      7.32 o 
  -1   2  11        4.21        0.00     14.21 o 
   0   2  11       14.12       23.50     16.07 o 
   1   2  11       34.86       48.31      9.29 o 
   2   2  11       30.61       34.27      9.35 o 
   3   2  11        9.00      -14.48     18.86 o 
   4   2  11       62.40       68.26     11.31 o 
   5   2  11       37.88       18.58     20.00 o 
   6   2  11       13.39        2.46     17.33 o 
   7   2  11        5.10       -7.92     21.92 o 
   8   2  11       36.44       57.93     12.62 o 
   9   2  11        6.85       21.04     21.04 o 
  10   2  11       18.77       28.97     20.06 o 
 -17   3  11        8.05       19.18     22.13 o 
 -16   3  11        1.85        6.01     24.70 o 
 -15   3  11       25.06       11.26     22.46 o 
 -14   3  11       25.05       34.32     23.45 o 
 -13   3  11       40.87       22.35     26.18 o 
 -12   3  11       56.55       32.79     22.46 o 
 -11   3  11      223.26      218.50     15.96 o 
 -10   3  11       91.77      114.88     12.13 o 
  -9   3  11       72.91       47.66     11.04 o 
  -8   3  11       16.53       -1.91     18.80 o 
  -7   3  11        9.74       18.64     16.89 o 
  -6   3  11     1631.04     1502.97     42.36 o 
  -5   3  11        5.25      -15.36     15.36 o 
  -4   3  11       23.83       23.06     18.53 o 
  -3   3  11      208.20      155.54     13.17 o 
  -2   3  11       23.18       24.70      7.32 o 
  -1   3  11      124.22      109.80     11.15 o 
   0   3  11       63.15       84.99     10.93 o 
   1   3  11       37.01       50.55     10.00 o 
   2   3  11        5.40       -2.08     18.69 o 
   3   3  11        9.50      -21.48     21.48 o 
   4   3  11       33.61       24.70     10.00 o 
   5   3  11        5.01      -17.71     17.71 o 
   6   3  11       38.19       62.14     11.48 o 
   7   3  11        6.47       25.63      9.24 o 
   8   3  11        0.58      -21.70     21.70 o 
   9   3  11       49.75       74.16     15.14 o 
  10   3  11        0.01       -3.28     22.57 o 
 -17   4  11       11.46      -26.45     31.04 o 
 -16   4  11        5.50        0.00     24.10 o 
 -15   4  11        0.05       23.39     21.86 o 
 -14   4  11        5.26       -2.73     21.15 o 
 -13   4  11       20.08      -18.20     22.79 o 
 -12   4  11        0.01       27.05     20.71 o 
 -11   4  11        2.12        8.69      9.40 o 
 -10   4  11       12.21       17.82     15.74 o 
  -9   4  11        4.07      -10.66     13.99 o 
  -8   4  11       17.69       12.30     18.09 o 
  -7   4  11       63.70       59.63     11.37 o 
  -6   4  11      251.38      245.23     15.03 o 
  -5   4  11      382.50      366.56     17.98 o 
  -4   4  11      366.47      339.12     16.94 o 
  -3   4  11       72.97       88.65     11.70 o 
  -2   4  11        5.89       -3.83     18.04 o 
  -1   4  11       65.77       58.32     10.33 o 
   0   4  11        4.07       12.08     15.63 o 
   1   4  11        0.50        4.15     16.45 o 
   2   4  11       29.43       19.57     18.04 o 
   3   4  11        0.11       11.37     15.58 o 
   4   4  11       21.96       39.68      8.64 o 
   5   4  11        0.01      -16.18     16.18 o 
   6   4  11       24.30       49.63     11.04 o 
   7   4  11        1.28       10.55     11.42 o 
   8   4  11       23.99       24.10     24.81 o 
   9   4  11        0.70       25.63     22.63 o 
 -16   5  11        0.05       31.43     13.50 o 
 -15   5  11        0.54       -6.12     23.39 o 
 -14   5  11       59.74       61.38     13.83 o 
 -13   5  11       26.86       21.97     20.55 o 
 -12   5  11        9.93       14.92     10.99 o 
 -11   5  11       18.23       -4.97     25.58 o 
 -10   5  11       28.33       29.84     10.27 o 
  -9   5  11      151.45      130.40     14.59 o 
  -8   5  11       17.86      -17.65     17.65 o 
  -7   5  11      157.27      165.27     14.32 o 
  -6   5  11        1.07       14.70     15.58 o 
  -5   5  11      260.72      229.27     15.74 o 
  -4   5  11      222.56      222.00     15.63 o 
  -3   5  11        5.92       -4.10     18.64 o 
  -2   5  11      290.31      238.89     16.56 o 
  -1   5  11       92.11       76.84     12.52 o 
   0   5  11       43.77       26.67     10.33 o 
   1   5  11      113.18      111.98     11.53 o 
   2   5  11        0.15       11.64     16.94 o 
   3   5  11       16.64      -12.13     21.59 o 
   4   5  11        1.88      -19.35     19.35 o 
   5   5  11       27.53       26.73     26.73 o 
   6   5  11        0.84       16.94     21.86 o 
   7   5  11       40.24        0.00     23.12 o 
   8   5  11       13.73       28.42     25.09 o 
 -15   6  11       10.63       29.24     24.54 o 
 -14   6  11       35.62       50.28     13.83 o 
 -13   6  11        0.60       11.70     19.84 o 
 -12   6  11        2.03        5.57     19.73 o 
 -11   6  11       16.42      -18.64     25.96 o 
 -10   6  11        3.62       -2.57     19.68 o 
  -9   6  11        7.16       14.81     21.81 o 
  -8   6  11       58.35       35.85     22.30 o 
  -7   6  11       84.38       34.92     27.05 o 
  -6   6  11       30.66        4.59     21.92 o 
  -5   6  11       43.97       45.74     10.33 o 
  -4   6  11        0.65        4.48     17.65 o 
  -3   6  11      385.72      353.72     19.35 o 
  -2   6  11      102.87      104.28     13.28 o 
  -1   6  11       65.05       65.80     10.55 o 
   0   6  11        8.47        4.70     19.40 o 
   1   6  11       40.06       29.08     20.55 o 
   2   6  11        1.65       12.57     19.29 o 
   3   6  11       10.96       20.88     21.53 o 
   4   6  11        9.44       10.88     20.77 o 
   5   6  11        0.84       34.27     20.99 o 
   6   6  11        1.17      -20.99     23.06 o 
   7   6  11        4.68        9.46     22.57 o 
 -14   7  11        0.27       26.29     21.81 o 
 -13   7  11        7.87        0.00     23.06 o 
 -12   7  11       10.38       12.02     20.33 o 
 -11   7  11        0.11       23.01     19.07 o 
 -10   7  11       18.94        0.00     28.80 o 
  -9   7  11        4.25       24.10     19.13 o 
  -8   7  11        8.17       18.25     14.48 o 
  -7   7  11       27.73       44.38     11.15 o 
  -6   7  11       32.45       32.52     20.50 o 
  -5   7  11        1.44        7.43     17.65 o 
  -4   7  11       12.40       13.34     11.04 o 
  -3   7  11      229.09      236.59     17.65 o 
  -2   7  11       46.80       58.21     11.86 o 
  -1   7  11        4.95       -5.03     17.11 o 
   0   7  11      222.05      210.91     17.60 o 
   1   7  11       27.50       10.55     22.08 o 
   2   7  11       39.52       13.61     21.97 o 
   3   7  11       31.31       -5.63     25.58 o 
   4   7  11        6.28       17.60     22.74 o 
   5   7  11        1.55       18.42     19.84 o 
   6   7  11       26.00       22.46     14.70 o 
 -12   8  11        0.00       -6.50     21.97 o 
 -11   8  11        4.76       12.46     24.98 o 
 -10   8  11       14.54        0.00     20.88 o 
  -9   8  11        0.42      -26.02     26.02 o 
  -8   8  11       15.42        0.00     24.21 o 
  -7   8  11        0.43       22.35     21.97 o 
  -6   8  11        0.08       16.51     21.26 o 
  -5   8  11        0.05      -19.02     21.92 o 
  -4   8  11      115.91       98.27     16.12 o 
  -3   8  11       23.20       21.70     22.35 o 
  -2   8  11        8.82        2.73     17.93 o 
  -1   8  11        0.16       13.83     20.17 o 
   0   8  11       11.03        4.81     12.46 o 
   1   8  11        6.76        5.79     21.59 o 
   2   8  11       13.56       27.71     12.02 o 
   3   8  11        7.81        6.12     20.33 o 
   4   8  11       10.95      -29.29     29.29 o 
   5   8  11       13.14       36.34     22.68 o 
 -10   9  11       22.36       36.18     27.71 o 
  -9   9  11        8.30       36.29     12.95 o 
  -8   9  11        6.93        9.40     19.51 o 
  -7   9  11        1.34      -12.30     22.95 o 
  -6   9  11       52.56       47.38     14.98 o 
  -5   9  11       52.14       50.94     15.19 o 
  -4   9  11       21.59        8.96     22.52 o 
  -3   9  11       29.80       49.79     13.88 o 
  -2   9  11        3.07       33.07     24.27 o 
  -1   9  11        1.37      -18.25     24.70 o 
   0   9  11        3.69       30.93     20.99 o 
   1   9  11        6.07       22.13     24.70 o 
   2   9  11        2.57       12.95     23.39 o 
  -5  10  11       14.10       16.51     21.15 o 
  -4  10  11        3.77       -6.56     26.34 o 
  -3  10  11        0.00       -3.28     25.30 o 
  -2  10  11        3.23        6.61     14.81 o 
 -17   0  12        6.08       25.14     27.00 o 
 -16   0  12       20.54      -26.51     28.42 o 
 -15   0  12       15.63       27.65     23.17 o 
 -14   0  12       41.05       39.02     24.27 o 
 -13   0  12      204.68      204.46     16.78 o 
 -12   0  12       75.08       74.06     13.01 o 
 -11   0  12      166.28      176.75     14.43 o 
 -10   0  12      810.43      838.66     26.29 o 
  -9   0  12      404.64      393.78     18.75 o 
  -8   0  12      265.99      234.63     15.25 o 
  -7   0  12      198.28      202.49     13.44 o 
  -6   0  12       20.05       33.89      8.80 o 
  -5   0  12       94.20      121.33     11.59 o 
  -4   0  12      164.51      186.86     13.50 o 
  -3   0  12       16.60       14.43     12.73 o 
  -2   0  12       39.05       33.94      8.36 o 
  -1   0  12       44.92       46.02      8.53 o 
   0   0  12      171.49      168.55     13.06 o 
   1   0  12        4.25       22.95      7.54 o 
   2   0  12       70.39       27.33     18.69 o 
   3   0  12      139.25      206.64     14.65 o 
   4   0  12        4.96      -20.88     20.88 o 
   5   0  12        0.61        0.00     16.01 o 
   6   0  12        0.84        7.87     17.65 o 
   7   0  12       36.96       24.76     11.42 o 
   8   0  12        0.00       -8.91     23.61 o 
   9   0  12       16.73        9.51     23.94 o 
 -17   1  12       13.92       -6.34     29.62 o 
 -16   1  12       16.38       -5.90     25.85 o 
 -15   1  12        0.67        8.36     19.89 o 
 -14   1  12       71.98       91.27     13.99 o 
 -13   1  12       43.85       29.62     21.81 o 
 -12   1  12       13.81        2.35     19.89 o 
 -11   1  12       29.39       56.84      9.29 o 
 -10   1  12       54.44       52.90     11.48 o 
  -9   1  12       78.64       68.48     11.15 o 
  -8   1  12      368.88      369.24     17.76 o 
  -7   1  12      180.26      173.74     13.34 o 
  -6   1  12        8.55       -1.86     14.87 o 
  -5   1  12      462.25      473.95     18.64 o 
  -4   1  12      115.21      132.37     12.30 o 
  -3   1  12        1.53        1.80     13.50 o 
  -2   1  12      195.71      232.17     13.72 o 
  -1   1  12       83.34      117.23     11.09 o 
   0   1  12        7.90       -1.97     16.45 o 
   1   1  12      111.84      131.55     11.97 o 
   2   1  12       56.73       90.29     11.37 o 
   3   1  12      140.06       93.62     12.41 o 
   4   1  12       11.01      -25.25     25.25 o 
   5   1  12       28.45       14.92     21.15 o 
   6   1  12       19.66       21.15     18.69 o 
   7   1  12        2.46       16.89     19.46 o 
   8   1  12       26.29       36.95     13.23 o 
   9   1  12        3.89       -6.39     26.67 o 
 -17   2  12       18.45       35.25     28.15 o 
 -16   2  12        8.11        6.01     23.72 o 
 -15   2  12       22.00       17.00     19.62 o 
 -14   2  12       30.17       11.42     13.01 o 
 -13   2  12       15.82      -15.08     23.06 o 
 -12   2  12       11.72        0.00     21.04 o 
 -11   2  12      349.35      348.25     18.31 o 
 -10   2  12      275.07      260.59     17.05 o 
  -9   2  12      102.54       82.64     12.02 o 
  -8   2  12       20.45       11.97     18.91 o 
  -7   2  12        6.51       15.47     15.25 o 
  -6   2  12        0.17        0.00     14.65 o 
  -5   2  12       97.58       86.57     11.09 o 
  -4   2  12      103.65      112.31     11.70 o 
  -3   2  12      272.90      287.86     15.03 o 
  -2   2  12      176.29      185.11     12.95 o 
  -1   2  12       30.36      -13.61     17.05 o 
   0   2  12      132.01      133.96     13.61 o 
   1   2  12      185.00      175.87     14.16 o 
   2   2  12        6.04        8.69     18.91 o 
   3   2  12        1.12      -18.25     19.07 o 
   4   2  12       72.28       63.18     11.59 o 
   5   2  12        2.86       12.68     16.29 o 
   6   2  12       20.88       13.44     21.70 o 
   7   2  12        7.96       22.90     21.42 o 
   8   2  12        0.79       21.31     22.57 o 
   9   2  12        3.48      -25.69     25.69 o 
 -17   3  12       13.87       26.29     24.59 o 
 -16   3  12        0.55      -12.35     25.52 o 
 -15   3  12        0.23      -23.50     23.50 o 
 -14   3  12        0.72      -10.99     22.68 o 
 -13   3  12       54.41       41.59     13.66 o 
 -12   3  12        0.36      -14.81     19.07 o 
 -11   3  12      123.29      161.50     15.30 o 
 -10   3  12      163.23      162.59     14.98 o 
  -9   3  12      114.32      118.05     12.84 o 
  -8   3  12        0.81       -6.23     15.69 o 
  -7   3  12       26.44       38.69     10.49 o 
  -6   3  12       44.37        3.99     17.71 o 
  -5   3  12       18.44       -5.85     18.25 o 
  -4   3  12      116.90      119.25     12.24 o 
  -3   3  12        0.18      -15.90     15.90 o 
  -2   3  12      141.33      113.52     11.75 o 
  -1   3  12      241.79      239.00     15.30 o 
   0   3  12       32.54        8.36     18.20 o 
   1   3  12        0.64       -4.32     18.86 o 
   2   3  12      266.07      290.16     17.54 o 
   3   3  12       18.48      -14.16     20.06 o 
   4   3  12        3.98        0.00     17.22 o 
   5   3  12       50.76       67.44     11.91 o 
   6   3  12        9.49        5.57     20.77 o 
   7   3  12       19.38       25.20     11.81 o 
   8   3  12        2.28       31.21     21.21 o 
 -16   4  12        5.30      -16.01     27.38 o 
 -15   4  12        1.33      -18.14     24.59 o 
 -14   4  12      126.34      125.21     17.33 o 
 -13   4  12        0.05       10.88     18.42 o 
 -12   4  12       13.65       28.37     20.82 o 
 -11   4  12        5.83      -22.95     22.95 o 
 -10   4  12        4.65      -21.48     21.48 o 
  -9   4  12       62.27       61.65     11.20 o 
  -8   4  12       25.11       -2.19     20.00 o 
  -7   4  12       74.75       79.58     11.75 o 
  -6   4  12      103.90      117.72     12.08 o 
  -5   4  12       11.72       40.99      8.03 o 
  -4   4  12       48.74       47.93     10.33 o 
  -3   4  12       20.28        8.31     18.14 o 
  -2   4  12       75.10       75.26     12.35 o 
  -1   4  12       21.62        6.45     17.05 o 
   0   4  12       35.69       53.67     10.38 o 
   1   4  12      161.31      159.21     14.26 o 
   2   4  12        8.39      -20.17     20.17 o 
   3   4  12       69.29       67.33     12.35 o 
   4   4  12        5.41       -2.62     20.99 o 
   5   4  12        2.16       16.45     18.96 o 
   6   4  12        6.12       17.33     20.00 o 
   7   4  12        4.08        9.18     19.07 o 
   8   4  12        3.55       16.18     22.19 o 
 -15   5  12        2.96       15.85     18.75 o 
 -14   5  12       33.25       18.04     30.39 o 
 -13   5  12        1.34       11.42     20.66 o 
 -12   5  12       31.29       19.13     24.27 o 
 -11   5  12        1.74       15.69     19.18 o 
 -10   5  12        0.16       17.54     17.54 o 
  -9   5  12        7.64        4.86     22.46 o 
  -8   5  12       17.84        4.70     22.52 o 
  -7   5  12       17.86       11.48     21.64 o 
  -6   5  12       86.69       70.89     12.13 o 
  -5   5  12        1.05        2.24     14.65 o 
  -4   5  12       39.60       54.65     11.81 o 
  -3   5  12        2.64      -11.15     17.43 o 
  -2   5  12       19.32       15.79     16.78 o 
  -1   5  12      285.07      279.55     16.40 o 
   0   5  12        7.90      -14.16     15.30 o 
   1   5  12       91.46      114.06     13.55 o 
   2   5  12       50.55       66.35     11.75 o 
   3   5  12       19.64       10.49     20.00 o 
   4   5  12       11.13       31.43     10.66 o 
   5   5  12       20.66       25.96     23.99 o 
   6   5  12       21.80       26.29     11.70 o 
   7   5  12        4.26       25.58     22.63 o 
 -14   6  12        0.45       -6.39     21.59 o 
 -13   6  12        0.27       18.25     21.04 o 
 -12   6  12        4.71       -5.79     24.32 o 
 -11   6  12        6.42       -8.36     25.14 o 
 -10   6  12        2.11      -22.95     22.95 o 
  -9   6  12        9.96       10.44     10.82 o 
  -8   6  12        7.98       15.90     10.11 o 
  -7   6  12        9.83       -2.46     21.75 o 
  -6   6  12        1.43       19.51     18.25 o 
  -5   6  12       24.19       48.31     10.38 o 
  -4   6  12       46.25       53.72     11.31 o 
  -3   6  12        2.75        9.67      9.62 o 
  -2   6  12        0.45        4.86     21.04 o 
  -1   6  12        9.15       24.87     20.82 o 
   0   6  12        5.41       -2.57     19.51 o 
   1   6  12        1.81       10.49     15.25 o 
   2   6  12        5.23        8.14     19.35 o 
   3   6  12        0.25       16.83     19.46 o 
   4   6  12       13.89      -27.93     27.93 o 
   5   6  12       31.16        9.18     26.51 o 
   6   6  12        0.05      -25.69     26.89 o 
 -13   7  12        2.53        6.50     26.78 o 
 -12   7  12        2.73        6.23     22.03 o 
 -11   7  12        5.20      -12.02     24.76 o 
 -10   7  12        1.20       -2.90     21.15 o 
  -9   7  12       11.21       24.92     11.20 o 
  -8   7  12        9.39       10.99     23.94 o 
  -7   7  12        8.26      -16.18     22.85 o 
  -6   7  12       82.91       54.60     14.76 o 
  -5   7  12       77.47       64.66     12.95 o 
  -4   7  12       11.15       18.36     18.36 o 
  -3   7  12        0.40        7.92     17.65 o 
  -2   7  12       40.66       52.41     12.13 o 
  -1   7  12        1.95      -18.31     18.31 o 
   0   7  12        1.46       18.91      9.84 o 
   1   7  12        2.64       17.00     17.00 o 
   2   7  12        3.26        2.90     21.64 o 
   3   7  12        4.19        3.01     25.80 o 
   4   7  12       10.47       34.54     13.44 o 
   5   7  12        9.77       19.62     24.05 o 
 -11   8  12        1.47      -16.23     25.36 o 
 -10   8  12        2.55       10.49     13.77 o 
  -9   8  12        0.73       18.36     23.72 o 
  -8   8  12        0.05       17.93     21.97 o 
  -7   8  12       14.38        2.95     25.09 o 
  -6   8  12       22.97       37.71     23.72 o 
  -5   8  12        0.92       -5.74     18.20 o 
  -4   8  12        0.16        2.90     18.80 o 
  -3   8  12       26.94       25.91     23.94 o 
  -2   8  12        8.92      -22.68     22.68 o 
  -1   8  12        3.94        5.90     20.82 o 
   0   8  12        0.46       -3.01     24.21 o 
   1   8  12        3.77       -3.06     19.68 o 
   2   8  12        0.86       18.96     12.62 o 
   3   8  12        0.22       -9.78     24.65 o 
  -8   9  12        0.03      -23.34     23.34 o 
  -7   9  12       37.28       67.44     16.51 o 
  -6   9  12        9.26      -24.59     24.59 o 
  -5   9  12        2.45       15.74     20.17 o 
  -4   9  12        2.39       -6.29     22.68 o 
  -3   9  12        4.60       28.37     19.68 o 
  -2   9  12        5.70       -6.34     21.59 o 
  -1   9  12        9.19        9.67     24.32 o 
   0   9  12       15.79       36.02     25.14 o 
 -17   1  13        8.65        0.00     26.51 o 
 -16   1  13        0.83        3.06     22.79 o 
 -15   1  13        0.00       29.02     20.93 o 
 -14   1  13       78.95       79.19     14.48 o 
 -13   1  13      125.64       93.57     15.08 o 
 -12   1  13       59.83       32.08     25.09 o 
 -11   1  13       28.38       23.56     19.73 o 
 -10   1  13       25.08       32.25      9.51 o 
  -9   1  13       73.68       71.43     12.08 o 
  -8   1  13      170.26      157.68     14.26 o 
  -7   1  13       11.69       18.47     17.05 o 
  -6   1  13      155.04      153.58     13.44 o 
  -5   1  13       69.50       86.41     10.88 o 
  -4   1  13       70.00       51.48     10.49 o 
  -3   1  13        5.87       26.23     15.74 o 
  -2   1  13      103.60       99.52     11.59 o 
  -1   1  13      252.78      193.53     14.37 o 
   0   1  13      135.77      122.92     13.12 o 
   1   1  13        2.78       13.44     16.51 o 
   2   1  13        1.96        0.00     18.09 o 
   3   1  13        6.81       -7.38     18.53 o 
   4   1  13        0.03        2.57     16.89 o 
   5   1  13        1.47       17.11      8.85 o 
   6   1  13        2.12       13.99      9.62 o 
   7   1  13        0.03      -22.63     22.63 o 
   8   1  13        0.03      -12.95     22.85 o 
 -17   2  13        0.05        9.95     20.66 o 
 -16   2  13        5.23      -18.75     25.36 o 
 -15   2  13        1.00        2.95     21.86 o 
 -14   2  13       83.43       47.49     31.21 o 
 -13   2  13        0.87        5.30     21.86 o 
 -12   2  13       32.91       28.80     11.37 o 
 -11   2  13        0.97      -19.57     19.57 o 
 -10   2  13       15.38       -6.94     22.95 o 
  -9   2  13       39.49       17.82     21.31 o 
  -8   2  13       94.30      101.11     12.41 o 
  -7   2  13       11.49        0.00     16.34 o 
  -6   2  13      147.02      132.04     12.57 o 
  -5   2  13       19.26       10.27     14.98 o 
  -4   2  13       29.98      -14.37     16.56 o 
  -3   2  13       27.90        2.08     16.94 o 
  -2   2  13        0.09       16.78     14.87 o 
  -1   2  13        0.01       21.48     14.59 o 
   0   2  13       48.44       77.77     11.20 o 
   1   2  13        0.01       11.48     13.55 o 
   2   2  13        0.23        4.75     14.70 o 
   3   2  13        6.36       15.03     17.33 o 
   4   2  13        0.93       10.49     16.61 o 
   5   2  13        4.96        5.52     20.71 o 
   6   2  13        4.08       -5.85     18.53 o 
   7   2  13        2.49      -23.17     23.17 o 
   8   2  13        0.92       22.95     12.41 o 
 -16   3  13        7.89      -12.84     28.64 o 
 -15   3  13       11.14       21.21     25.91 o 
 -14   3  13       10.91        2.90     26.51 o 
 -13   3  13       17.23       28.09     12.08 o 
 -12   3  13       10.34       -7.82     22.52 o 
 -11   3  13       11.70       34.87     22.24 o 
 -10   3  13       11.99      -11.97     22.03 o 
  -9   3  13      108.84      118.76     13.50 o 
  -8   3  13       61.40       75.59     11.48 o 
  -7   3  13       43.18       26.29     22.79 o 
  -6   3  13        7.24       12.95     14.98 o 
  -5   3  13      237.20      228.67     15.25 o 
  -4   3  13       34.11       29.95     20.50 o 
  -3   3  13       13.67        0.00     18.25 o 
  -2   3  13        0.12      -15.74     15.74 o 
  -1   3  13       13.51        4.48     16.72 o 
   0   3  13       18.44       16.07     17.93 o 
   1   3  13        0.64       16.61     17.65 o 
   2   3  13        8.29        7.43     19.62 o 
   3   3  13        7.83       20.66      9.67 o 
   4   3  13        1.46       13.55     19.73 o 
   5   3  13        0.32       -2.84     16.89 o 
   6   3  13        7.52       25.03     12.08 o 
   7   3  13       18.28        3.17     27.16 o 
 -15   4  13       14.24       36.67     13.28 o 
 -14   4  13       14.90        0.00     27.38 o 
 -13   4  13        2.40        8.53     22.57 o 
 -12   4  13        0.65       13.61     19.78 o 
 -11   4  13       13.97        0.00     23.01 o 
 -10   4  13       26.16       15.03     20.39 o 
  -9   4  13        2.67       -4.86     20.28 o 
  -8   4  13        0.62       18.86     17.65 o 
  -7   4  13       79.67       89.09     12.68 o 
  -6   4  13       28.33       29.24     10.60 o 
  -5   4  13        0.34        2.24     16.72 o 
  -4   4  13       55.33       58.04     10.93 o 
  -3   4  13       36.36       11.37     19.13 o 
  -2   4  13        2.58       -9.24     18.14 o 
  -1   4  13       36.39       35.58     10.49 o 
   0   4  13       54.25       62.80     10.99 o 
   1   4  13        1.87        9.24      9.40 o 
   2   4  13        0.19       15.52     12.68 o 
   3   4  13        0.02      -21.10     21.10 o 
   4   4  13        2.62       -8.47     17.65 o 
   5   4  13        0.04       14.81     15.96 o 
   6   4  13        8.55      -15.58     26.67 o 
   7   4  13        0.43       -6.56     19.18 o 
 -15   5  13        4.23       23.01     23.01 o 
 -14   5  13       12.96       -9.40     28.20 o 
 -13   5  13        7.42       14.98     26.23 o 
 -12   5  13       14.52       37.22     23.45 o 
 -11   5  13        9.24       13.77     22.19 o 
 -10   5  13        0.75      -21.26     22.24 o 
  -9   5  13       30.77       15.47     18.91 o 
  -8   5  13       37.25       37.66     23.39 o 
  -7   5  13       34.78       39.35     10.93 o 
  -6   5  13       72.95       94.99     12.68 o 
  -5   5  13        0.01       14.48     19.57 o 
  -4   5  13       11.12       16.83     18.80 o 
  -3   5  13       22.81       -2.40     20.44 o 
  -2   5  13        4.75        2.46     13.66 o 
  -1   5  13        4.99       12.84      8.58 o 
   0   5  13       14.70       12.84     17.60 o 
   1   5  13       18.58       13.23     18.09 o 
   2   5  13        1.29      -20.11     20.11 o 
   3   5  13       20.66       32.52     11.04 o 
   4   5  13       45.18       27.71     16.40 o 
   5   5  13        2.90       -2.08     13.34 o 
   6   5  13        2.74        6.50     20.11 o 
 -14   6  13        0.66       13.23     25.20 o 
 -13   6  13       10.99        0.00     23.28 o 
 -12   6  13       26.56        9.13     26.34 o 
 -11   6  13        1.13       -5.85     23.45 o 
 -10   6  13        2.77       14.16     20.66 o 
  -9   6  13       44.24       35.85     23.56 o 
  -8   6  13       78.39       96.90     13.34 o 
  -7   6  13        7.80       20.39     10.38 o 
  -6   6  13        9.45       -2.62     16.72 o 
  -5   6  13        2.04        7.76     18.53 o 
  -4   6  13       19.11       25.91     18.69 o 
  -3   6  13        4.81      -15.63     19.13 o 
  -2   6  13        6.62       13.55      9.40 o 
  -1   6  13        0.73       18.80     19.89 o 
   0   6  13        3.91        8.25     17.16 o 
   1   6  13        7.64       14.10     21.70 o 
   2   6  13        6.65        5.85     16.51 o 
   3   6  13       41.47        9.07     30.11 o 
   4   6  13       10.70       13.66     14.10 o 
   5   6  13       12.39        6.56     24.59 o 
 -12   7  13       24.42       22.74     30.00 o 
 -11   7  13        4.96        0.00     27.76 o 
 -10   7  13        1.00      -18.31     25.85 o 
  -9   7  13       66.73       88.05     17.43 o 
  -8   7  13        0.01        8.69     19.46 o 
  -7   7  13        0.70       -8.58     20.39 o 
  -6   7  13       24.73       -8.47     26.34 o 
  -5   7  13        0.13        8.42     18.80 o 
  -4   7  13        1.06       -2.79     19.24 o 
  -3   7  13       15.05       35.42     11.20 o 
  -2   7  13       24.16        0.00     23.17 o 
  -1   7  13        9.30        2.90     22.63 o 
   0   7  13        5.96        0.00     21.75 o 
   1   7  13       18.41       -9.13     22.90 o 
   2   7  13       20.60      -12.52     25.80 o 
   3   7  13       33.04       23.72     17.27 o 
 -10   8  13       31.02       53.72     15.69 o 
  -9   8  13        0.99       11.75     13.55 o 
  -8   8  13        4.63      -29.35     29.35 o 
  -7   8  13       32.35       52.69     16.29 o 
  -6   8  13        3.71        6.12     25.30 o 
  -5   8  13        3.19       12.19     24.38 o 
  -4   8  13        0.01        3.06     22.63 o 
  -3   8  13        8.61       32.68     12.35 o 
  -2   8  13        3.25        6.18     21.86 o 
  -1   8  13        4.59      -15.69     25.69 o 
   0   8  13        0.86       21.31     12.62 o 
   1   8  13        5.03      -16.40     24.27 o 
 -16   0  14       19.46       -6.39     30.93 o 
 -15   0  14      149.33      133.90     19.29 o 
 -14   0  14        5.63       34.43     12.35 o 
 -13   0  14        9.59       19.13     17.93 o 
 -12   0  14      206.93      235.34     17.54 o 
 -11   0  14       10.22        0.00     18.36 o 
 -10   0  14        2.67       14.43     17.71 o 
  -9   0  14       27.52       48.59     10.44 o 
  -8   0  14       14.81       18.14     19.51 o 
  -7   0  14       15.09        8.91     19.40 o 
  -6   0  14       23.13       26.34     17.00 o 
  -5   0  14        2.66      -10.93     18.64 o 
  -4   0  14      422.42      354.43     18.20 o 
  -3   0  14      226.55      225.28     15.63 o 
  -2   0  14      111.69      129.58     12.84 o 
  -1   0  14       18.67        2.30     16.07 o 
   0   0  14       17.22       14.21     20.11 o 
   1   0  14        4.49      -17.16     21.53 o 
   2   0  14        0.55       12.79     15.08 o 
   3   0  14       16.34       38.15     10.27 o 
   4   0  14       23.03       11.20     22.41 o 
   5   0  14        6.59      -11.81     22.03 o 
   6   0  14        0.64       15.52     23.88 o 
   7   0  14       24.72       29.51     26.02 o 
 -16   1  14       20.72       48.04     14.21 o 
 -15   1  14        0.98       24.32     22.74 o 
 -14   1  14        8.37      -17.33     25.47 o 
 -13   1  14       35.68       30.22     24.10 o 
 -12   1  14        0.11       -2.62     17.98 o 
 -11   1  14        2.09       25.14     19.18 o 
 -10   1  14       33.59       14.54     20.55 o 
  -9   1  14        6.31       11.75     18.04 o 
  -8   1  14        6.88        9.13      8.69 o 
  -7   1  14       84.94       96.68     12.57 o 
  -6   1  14       38.29       28.47     10.44 o 
  -5   1  14        6.60      -19.78     21.21 o 
  -4   1  14      199.56      209.76     15.08 o 
  -3   1  14      107.35      111.93     14.48 o 
  -2   1  14        1.18        4.54     16.94 o 
  -1   1  14       72.73       91.27     13.06 o 
   0   1  14       66.67       35.74     23.01 o 
   1   1  14        1.40        2.46     17.27 o 
   2   1  14       13.83       10.27     19.57 o 
   3   1  14       14.78       26.83     17.00 o 
   4   1  14        0.14        8.85      9.84 o 
   5   1  14       14.66       17.76     24.05 o 
   6   1  14        7.76       17.71     10.77 o 
   7   1  14        2.62       26.40     23.34 o 
 -16   2  14        8.25       22.79     24.10 o 
 -15   2  14        2.36        6.18     23.06 o 
 -14   2  14       51.76       79.63     13.28 o 
 -13   2  14       15.69       -2.79     22.52 o 
 -12   2  14        1.01       24.05     19.07 o 
 -11   2  14       12.81       24.21     10.22 o 
 -10   2  14        2.97        4.92     15.25 o 
  -9   2  14       75.23       86.30     11.75 o 
  -8   2  14       20.15        7.00     20.22 o 
  -7   2  14       38.50       45.20      9.95 o 
  -6   2  14        3.65       -2.24     18.25 o 
  -5   2  14      222.24      242.50     15.74 o 
  -4   2  14       10.97        0.00     19.13 o 
  -3   2  14        0.48       25.03     16.56 o 
  -2   2  14      118.79      144.07     12.68 o 
  -1   2  14       49.28       50.01     10.00 o 
   0   2  14       25.56       52.19     10.71 o 
   1   2  14       81.37       96.46     13.83 o 
   2   2  14       12.83       15.74     15.74 o 
   3   2  14        0.12       -5.47     19.73 o 
   4   2  14        0.09        8.58     21.64 o 
   5   2  14        0.00       21.10     15.03 o 
   6   2  14        5.45       22.19     23.50 o 
 -15   3  14        6.17        6.34     24.92 o 
 -14   3  14        0.08        6.01     22.57 o 
 -13   3  14        1.10        2.90     17.49 o 
 -12   3  14       32.42        2.73     25.41 o 
 -11   3  14       17.17       26.45     16.72 o 
 -10   3  14        2.54      -18.80     18.80 o 
  -9   3  14        0.22       -4.97     18.91 o 
  -8   3  14       10.49       17.27      9.13 o 
  -7   3  14       33.36       52.25     10.38 o 
  -6   3  14        4.69       25.80     19.78 o 
  -5   3  14      151.57      161.50     14.26 o 
  -4   3  14        0.11      -18.42     18.42 o 
  -3   3  14       11.35       28.31     19.18 o 
  -2   3  14        4.74       26.73     10.27 o 
  -1   3  14       66.33       83.95     12.46 o 
   0   3  14       52.67       38.86     12.84 o 
   1   3  14        0.83      -15.63     20.17 o 
   2   3  14       56.72       87.99     13.50 o 
   3   3  14       33.73       22.52     27.00 o 
   4   3  14        0.75      -20.60     23.77 o 
   5   3  14        5.20       21.64     26.40 o 
   6   3  14        3.39      -19.51     23.88 o 
 -15   4  14        0.70       19.68     21.26 o 
 -14   4  14        2.27       31.26     23.83 o 
 -13   4  14       42.59       64.76     13.99 o 
 -12   4  14        1.73       34.43     22.24 o 
 -11   4  14       22.02       33.17     24.38 o 
 -10   4  14        6.32       18.69     18.69 o 
  -9   4  14        0.02      -10.38     19.40 o 
  -8   4  14       38.35       29.73     11.48 o 
  -7   4  14       11.87       -4.97     21.75 o 
  -6   4  14       87.62       96.46     12.79 o 
  -5   4  14       21.32       42.03     10.71 o 
  -4   4  14        0.18       -2.46     17.87 o 
  -3   4  14       12.65       14.87     21.04 o 
  -2   4  14       49.95       76.13     12.41 o 
  -1   4  14        0.02      -20.06     20.06 o 
   0   4  14        0.04       10.55     20.06 o 
   1   4  14       12.15        5.41     18.04 o 
   2   4  14        3.23        8.85     10.22 o 
   3   4  14        5.55       32.68     10.55 o 
   4   4  14       12.63       21.42     25.03 o 
   5   4  14        0.20      -24.38     24.38 o 
 -14   5  14        2.08      -30.33     30.33 o 
 -13   5  14       26.17       30.33     14.87 o 
 -12   5  14        6.60       33.17     21.97 o 
 -11   5  14        0.57       26.18     20.77 o 
 -10   5  14       32.74       53.94     13.28 o 
  -9   5  14        6.63       24.70     18.42 o 
  -8   5  14       65.44       75.15     12.90 o 
  -7   5  14        0.61      -22.74     22.74 o 
  -6   5  14        1.27       28.75     19.02 o 
  -5   5  14        3.90       -2.62     18.96 o 
  -4   5  14       59.45       69.96     12.02 o 
  -3   5  14       11.28       32.25     10.27 o 
  -2   5  14        0.65        2.68     14.81 o 
  -1   5  14        2.21       10.88     15.85 o 
   0   5  14        5.52       -5.57     18.86 o 
   1   5  14        0.09       14.32     20.88 o 
   2   5  14        0.87       32.57     22.74 o 
   3   5  14        2.35       18.47     21.31 o 
   4   5  14        0.38       -9.62     22.90 o 
 -13   6  14        0.49      -16.56     28.31 o 
 -12   6  14        0.65       31.92     24.32 o 
 -11   6  14       10.62       15.41     14.81 o 
 -10   6  14        0.05       -6.01     20.33 o 
  -9   6  14        5.48       14.59     22.46 o 
  -8   6  14       18.42       41.76     13.39 o 
  -7   6  14        2.92       14.48      9.67 o 
  -6   6  14        0.17        0.00     22.68 o 
  -5   6  14        8.92       11.15     20.06 o 
  -4   6  14        0.08      -21.04     21.04 o 
  -3   6  14       21.86       -8.42     21.21 o 
  -2   6  14        0.00        2.84     17.27 o 
  -1   6  14        2.08        2.90     18.96 o 
   0   6  14        1.88       21.70     11.26 o 
   1   6  14        1.53       15.19     19.46 o 
   2   6  14        0.03       15.69     16.89 o 
   3   6  14        0.91       19.51     22.52 o 
 -11   7  14       29.01       23.06     25.74 o 
 -10   7  14        0.06        9.62     25.47 o 
  -9   7  14        2.42      -28.53     28.53 o 
  -8   7  14       12.95        9.24     25.52 o 
  -7   7  14       27.45       39.41     24.81 o 
  -6   7  14        0.01        6.01     10.99 o 
  -5   7  14        1.47       -3.01     23.01 o 
  -4   7  14        0.11       14.98     19.18 o 
  -3   7  14        0.32        3.01     18.36 o 
  -2   7  14        6.52        9.18     20.50 o 
  -1   7  14        0.38        0.00     20.11 o 
   0   7  14        0.01       15.85     20.28 o 
   1   7  14        7.06        3.22     22.74 o 
  -7   8  14        8.08      -19.62     26.62 o 
  -6   8  14       11.86       19.46     23.83 o 
  -5   8  14        1.35       42.03     25.25 o 
  -4   8  14        0.51       22.68     23.99 o 
  -3   8  14        0.00      -27.05     27.05 o 
  -2   8  14        1.65      -19.78     25.52 o 
 -15   1  15        5.51       22.30     24.87 o 
 -14   1  15        1.47      -24.32     27.55 o 
 -13   1  15        0.00       11.64     19.73 o 
 -12   1  15        7.29       11.15     21.26 o 
 -11   1  15       14.55       -2.68     19.57 o 
 -10   1  15        8.95       -2.62     18.96 o 
  -9   1  15        0.59       15.19     20.60 o 
  -8   1  15       18.32       12.41     17.00 o 
  -7   1  15        0.01        7.32     20.28 o 
  -6   1  15       22.26       39.35     10.66 o 
  -5   1  15        1.59      -16.89     20.33 o 
  -4   1  15        7.07        0.00     19.68 o 
  -3   1  15        9.96       24.48     20.50 o 
  -2   1  15       20.04        9.95     18.96 o 
  -1   1  15       10.18       22.90     19.24 o 
   0   1  15        0.98       15.74     14.37 o 
   1   1  15        8.59       16.23     16.23 o 
   2   1  15        3.86      -14.05     20.88 o 
   3   1  15        2.55        2.51     10.55 o 
   4   1  15        8.64       -9.18     23.17 o 
   5   1  15       20.99       56.84     14.59 o 
 -15   2  15        8.71      -24.65     24.65 o 
 -14   2  15       20.70       54.54     13.55 o 
 -13   2  15       13.65       -5.90     25.80 o 
 -12   2  15        0.09       11.37     17.98 o 
 -11   2  15        2.18        8.20     17.11 o 
 -10   2  15       17.90       26.51     17.98 o 
  -9   2  15       41.83       12.90     28.86 o 
  -8   2  15       20.14       17.71     21.59 o 
  -7   2  15       30.81       32.35     21.26 o 
  -6   2  15       16.94       14.81     16.01 o 
  -5   2  15        1.58        7.38     16.51 o 
  -4   2  15        1.65        3.55      9.89 o 
  -3   2  15       14.81      -18.69     18.69 o 
  -2   2  15        2.09       15.25     16.45 o 
  -1   2  15        2.02       -5.19     20.77 o 
   0   2  15        2.98       14.48      9.35 o 
   1   2  15        2.60        5.52     18.31 o 
   2   2  15        0.05       17.16     17.16 o 
   3   2  15        0.28        8.96     20.00 o 
   4   2  15       14.62       12.46     23.72 o 
   5   2  15        0.68       26.12     24.43 o 
 -15   3  15        0.18       -3.33     21.21 o 
 -14   3  15       12.06        3.17     29.18 o 
 -13   3  15        0.35       10.11     13.28 o 
 -12   3  15        0.32       35.03     21.48 o 
 -11   3  15        0.01      -19.73     25.69 o 
 -10   3  15        2.56      -16.40     23.23 o 
  -9   3  15       12.57       18.64     20.82 o 
  -8   3  15        7.64       18.25     18.25 o 
  -7   3  15       35.06       33.45     20.11 o 
  -6   3  15        1.06       -5.08     17.33 o 
  -5   3  15       15.89       17.82     18.86 o 
  -4   3  15       14.41        2.90     11.53 o 
  -3   3  15        0.31       20.66     13.17 o 
  -2   3  15        0.01        7.87     15.08 o 
  -1   3  15        0.41      -13.39     16.29 o 
   0   3  15        0.88      -16.51     20.22 o 
   1   3  15       18.47       43.83     10.33 o 
   2   3  15        7.47       24.38     10.66 o 
   3   3  15        1.04       -3.06     22.30 o 
   4   3  15       28.93       42.63     16.45 o 
 -14   4  15        1.26       -3.28     27.65 o 
 -13   4  15        6.95       29.40     14.92 o 
 -12   4  15       28.54       39.46     13.88 o 
 -11   4  15       17.05       27.65     13.55 o 
 -10   4  15        0.29        8.53     19.13 o 
  -9   4  15        3.25       16.67     19.24 o 
  -8   4  15       42.31       22.57     12.02 o 
  -7   4  15       43.61       32.25     13.06 o 
  -6   4  15       21.24       13.34     24.27 o 
  -5   4  15       10.85      -17.05     17.05 o 
  -4   4  15        0.13      -18.69     22.52 o 
  -3   4  15        2.12       10.77     15.74 o 
  -2   4  15        1.05      -16.40     17.71 o 
  -1   4  15        0.57       19.57     18.31 o 
   0   4  15        0.02      -17.22     22.19 o 
   1   4  15        8.70       22.63     11.26 o 
   2   4  15        4.01        6.12     22.90 o 
   3   4  15       16.23       38.09     14.65 o 
   4   4  15        0.80        0.00     21.42 o 
 -13   5  15        1.70      -19.78     25.52 o 
 -12   5  15        0.09       28.64     22.74 o 
 -11   5  15       21.39       40.06     26.34 o 
 -10   5  15        0.18       17.98     23.23 o 
  -9   5  15        3.72       11.70     19.84 o 
  -8   5  15       30.27       15.58     12.57 o 
  -7   5  15        0.02       -5.68     19.24 o 
  -6   5  15       11.15        8.42     23.39 o 
  -5   5  15       10.20       11.20     20.22 o 
  -4   5  15        0.18      -11.26     18.69 o 
  -3   5  15        7.75        2.84     22.19 o 
  -2   5  15        9.69        8.64     17.98 o 
  -1   5  15       10.77       34.43     11.42 o 
   0   5  15        0.30       27.11     18.80 o 
   1   5  15       11.38        3.12     23.01 o 
   2   5  15       23.01       16.01     27.00 o 
 -11   6  15       52.49       52.08     17.43 o 
 -10   6  15       12.58       41.26     14.98 o 
  -9   6  15       12.63        9.29     26.89 o 
  -8   6  15        0.54      -12.19     26.23 o 
  -7   6  15        0.71       -6.01     25.20 o 
  -6   6  15        0.03      -22.57     22.57 o 
  -5   6  15        0.17        3.01     23.34 o 
  -4   6  15        9.83       35.96     22.03 o 
  -3   6  15        3.01        0.00     20.93 o 
  -2   6  15        0.00      -23.12     23.12 o 
  -1   6  15        5.32       21.81     24.38 o 
   0   6  15       20.76       28.69     19.89 o 
   1   6  15        0.06        9.84     24.76 o 
  -9   7  15       19.19       13.23     27.71 o 
  -8   7  15        5.81       -3.28     29.73 o 
  -7   7  15        3.53      -31.92     31.92 o 
  -6   7  15        0.04       35.20     12.41 o 
  -5   7  15        0.71        0.00     23.50 o 
  -4   7  15        3.38      -19.24     22.19 o 
  -3   7  15        0.11      -31.32     31.32 o 
  -2   7  15        6.36      -22.41     22.41 o 
 -14   0  16        3.22       31.92     20.22 o 
 -13   0  16        2.05       12.30     22.13 o 
 -12   0  16        2.82      -23.66     23.66 o 
 -11   0  16       50.19       64.60     12.84 o 
 -10   0  16        9.72        0.00     18.04 o 
  -9   0  16        9.18        9.35     10.44 o 
  -8   0  16       63.94      101.44     13.12 o 
  -7   0  16       37.63       53.51     11.64 o 
  -6   0  16        3.29      -24.59     24.59 o 
  -5   0  16       13.69       20.93     21.59 o 
  -4   0  16       11.89       -2.62     21.26 o 
  -3   0  16        5.89       -5.36     20.28 o 
  -2   0  16       36.25       32.52     26.56 o 
  -1   0  16       46.18       37.27     13.83 o 
   0   0  16        7.02        2.84     19.95 o 
   1   0  16       15.66       26.94     10.77 o 
   2   0  16        1.70       27.49     25.36 o 
   3   0  16       10.31        6.34     23.77 o 
 -14   1  16        1.32       16.07     23.39 o 
 -13   1  16        3.72      -24.65     25.80 o 
 -12   1  16        1.72      -26.29     26.29 o 
 -11   1  16        1.00       20.17     23.56 o 
 -10   1  16       24.37       27.98     12.95 o 
  -9   1  16       17.48       27.33     22.90 o 
  -8   1  16        4.82        8.03     20.28 o 
  -7   1  16       31.74       44.00     11.26 o 
  -6   1  16       44.62       68.54     12.95 o 
  -5   1  16       14.58        5.25     20.77 o 
  -4   1  16        8.35        0.00     21.53 o 
  -3   1  16       47.77       29.13     12.90 o 
  -2   1  16       30.61       16.40     23.17 o 
  -1   1  16        4.16       16.72     23.66 o 
   0   1  16       36.67       48.37     11.86 o 
   1   1  16        1.30       -2.95     22.74 o 
   2   1  16        0.71        3.06     20.11 o 
   3   1  16       10.51       38.31     24.76 o 
 -14   2  16       21.13       32.57     24.81 o 
 -13   2  16        8.61      -23.45     23.45 o 
 -12   2  16        1.24       21.15     21.15 o 
 -11   2  16       13.07       -2.95     24.65 o 
 -10   2  16        1.97       19.95     17.33 o 
  -9   2  16        0.00        5.57     18.47 o 
  -8   2  16       14.27      -24.76     24.76 o 
  -7   2  16        7.83       10.82     20.60 o 
  -6   2  16        0.98      -22.13     22.13 o 
  -5   2  16       45.49       59.85     13.17 o 
  -4   2  16       55.67       29.29     12.84 o 
  -3   2  16        0.27       13.66     14.70 o 
  -2   2  16        0.48       16.67     17.98 o 
  -1   2  16        2.68       -8.53     20.28 o 
   0   2  16        0.39      -22.03     22.03 o 
   1   2  16        3.57       12.02     19.02 o 
   2   2  16       21.41       21.81     23.12 o 
   3   2  16        1.37        6.50     21.53 o 
 -13   3  16        3.64      -16.07     28.58 o 
 -12   3  16        6.86       30.00     13.83 o 
 -11   3  16        3.93       -9.02     23.88 o 
 -10   3  16        0.07        2.95     19.18 o 
  -9   3  16        3.96        0.00     19.84 o 
  -8   3  16        6.19      -27.87     27.87 o 
  -7   3  16        9.79        0.00     21.59 o 
  -6   3  16       40.74       62.47     11.81 o 
  -5   3  16        1.04       -2.79     21.26 o 
  -4   3  16       32.95       11.15     26.94 o 
  -3   3  16       62.30       94.00     12.84 o 
  -2   3  16        0.04      -20.60     20.60 o 
  -1   3  16        5.49       -2.90     21.26 o 
   0   3  16        6.28      -14.98     23.45 o 
   1   3  16       19.87        9.29     31.70 o 
   2   3  16       17.45       12.79     26.78 o 
 -12   4  16        0.26      -27.87     27.87 o 
 -11   4  16        2.75       12.46     22.52 o 
 -10   4  16       15.97       21.31     24.92 o 
  -9   4  16        1.24       -3.01     23.99 o 
  -8   4  16        0.43       -2.95     18.75 o 
  -7   4  16        8.29        2.90     21.48 o 
  -6   4  16        1.74       23.06     17.76 o 
  -5   4  16        4.07        0.00     18.69 o 
  -4   4  16        0.05        8.69     21.86 o 
  -3   4  16        0.67       23.39     24.16 o 
  -2   4  16       16.45        8.91     22.46 o 
  -1   4  16        2.49       12.13     24.27 o 
   0   4  16        7.76       15.58     22.63 o 
   1   4  16       17.47        9.62     27.76 o 
   2   4  16        0.32       19.89     21.48 o 
 -11   5  16        1.85       29.40     24.65 o 
 -10   5  16        7.50       25.52     21.15 o 
  -9   5  16       19.69       36.45     13.72 o 
  -8   5  16        2.22      -15.36     22.85 o 
  -7   5  16        4.94      -18.25     21.10 o 
  -6   5  16        1.86      -12.13     21.42 o 
  -5   5  16        0.14        3.01     21.21 o 
  -4   5  16        1.75       18.25     21.10 o 
  -3   5  16        0.29      -21.53     23.61 o 
  -2   5  16        4.23        3.12     20.44 o 
  -1   5  16       14.20       -9.56     25.25 o 
   0   5  16       15.58       32.57     14.81 o 
  -9   6  16        0.23      -25.14     25.14 o 
  -8   6  16       14.91       26.02     25.63 o 
  -7   6  16        0.43       16.12     12.46 o 
  -6   6  16        3.18       28.86     20.00 o 
  -5   6  16        2.01        6.39     23.99 o 
  -4   6  16        2.80       16.07     12.19 o 
  -3   6  16        0.15      -22.74     26.18 o 
  -2   6  16        0.87      -23.06     28.91 o 
 -13   1  17        0.07       -6.56     28.53 o 
 -12   1  17        0.84        6.34     24.98 o 
 -11   1  17        0.64      -28.42     28.42 o 
 -10   1  17        0.05      -24.81     24.81 o 
  -9   1  17        3.75       -5.90     22.46 o 
  -8   1  17        3.56        0.00     21.37 o 
  -7   1  17       19.92       25.91     19.29 o 
  -6   1  17        0.55      -22.95     25.03 o 
  -5   1  17        3.67       25.85     17.93 o 
  -4   1  17        1.16       -5.79     28.04 o 
  -3   1  17        1.20       26.34     20.93 o 
  -2   1  17        3.20       26.83     21.26 o 
  -1   1  17        1.93       25.41     10.60 o 
   0   1  17        0.16        0.00     24.27 o 
   1   1  17        3.51        9.67     27.93 o 
 -12   2  17        1.58       22.52     25.14 o 
 -11   2  17        0.14       -9.40     24.87 o 
 -10   2  17        0.53        0.00     21.15 o 
  -9   2  17       15.03       30.00     25.09 o 
  -8   2  17       14.47      -26.62     26.62 o 
  -7   2  17        0.78       14.65     18.75 o 
  -6   2  17       25.48       32.08     22.41 o 
  -5   2  17        1.21       20.44     20.44 o 
  -4   2  17        0.46       23.56     19.51 o 
  -3   2  17        0.01       -2.95     25.09 o 
  -2   2  17        3.62       15.14     24.43 o 
  -1   2  17        1.37       -3.12     24.98 o 
   0   2  17        0.35       19.07     19.07 o 
   1   2  17        1.07      -25.80     25.80 o 
 -12   3  17        0.69       26.40     23.34 o 
 -11   3  17        0.40        1.09     14.16 o 
 -10   3  17        5.47        3.12     21.97 o 
  -9   3  17        1.55       18.47     22.63 o 
  -8   3  17        0.68       27.33     18.96 o 
  -7   3  17        0.16       -9.02     20.17 o 
  -6   3  17        1.01       17.98     17.98 o 
  -5   3  17       20.05       23.01     13.83 o 
  -4   3  17        2.98       15.14     11.70 o 
  -3   3  17        6.25       15.30     19.57 o 
  -2   3  17       11.11       -6.23     23.66 o 
  -1   3  17        0.30      -25.41     27.71 o 
   0   3  17        3.70       16.29     22.35 o 
 -10   4  17        0.44      -22.74     26.18 o 
  -9   4  17        1.67       19.13     20.66 o 
  -8   4  17        1.81      -26.18     26.18 o 
  -7   4  17        1.37       12.52     18.20 o 
  -6   4  17        3.22        3.12     24.32 o 
  -5   4  17       14.13       21.81     23.12 o 
  -4   4  17        2.59       12.57     22.63 o 
  -3   4  17       11.37       38.04     24.54 o 
  -2   4  17        0.56        0.00     24.98 o 
  -1   4  17        0.59      -26.29     27.49 o 
  -8   5  17        3.82       -6.61     23.77 o 
  -7   5  17        4.85        3.28     22.85 o 
  -6   5  17        0.50       16.29     19.24 o 
  -5   5  17        1.21       39.13     25.25 o 
  -4   5  17        6.89        9.84     13.50 o 
                                                 
